# Supplementary material for: Differential and spatial expression meta-analysis of genes identified in genome-wide association studies of depression
Source: Transl Psychiatry. 2021 Jan 4;11:8. doi: 10.1038/s41398-020-01127-3 (PMC7791035; doi:10.1038/s41398-020-01127-3)
Supplement: Supplementary file 1 — All supplement tables combined [file 41398_2020_1127_MOESM1_ESM.xlsx]

## Sheet: Table S1
Supplementary Table S1. Across-study meta-analysis results from the first model using data from all brain regions from both sexes.
gene_symbol	Howard_pvalue	gene_name	RamakerDir	LabonteDir	DingDir	meta_direction	min_p_study	meta_p	signed_log_meta	Bonferroni_meta_p	slim_region_location	cell_type_taxon	cell_type_taxon_zscore	DE_Prior_Rank
SPRY2	8.26e-07	sprouty RTK signaling antagonist 2	+-----	-----------+	++--+---	-	Labonte	1.29e-05	4.88974	0.00347	IX paravermis < IX < Posterior Lobe < cerebellar hemispheres < cerebellar cortex	Enteric neurons	3.47774007250763	0.938
ITPR3	1.55e-06	inositol 1,4,5-trisphosphate receptor type 3	+++-+-	++--+-++++++	Filtered_Out	+	Labonte	5.98e-05	4.22358	0.0161	supraoptic nucleus < anterior hypothalamic region	Satellite glia	4.27437577594778	0.733
HLA-B	4.33e-11	major histocompatibility complex, class I, B	+--++-	++++++++++++	+-+-+-+-	+	Ding	0.000334	3.47673	0.0897	supraoptic nucleus < anterior hypothalamic region	Not_Available	Not_Available	0.771
ZNF184	3.34e-08	zinc finger protein 184	++++--	------+-+---	++-+----	-	Labonte	0.000458	3.33946	0.123	CA1 field < hippocampal formation < limbic lobe	Non-glutamatergic neuroblasts	3.28351880097876	0.368
CKB	1.76e-08	creatine kinase B	++-++-	++----++++++	-+++-++-	+	Labonte	0.000471	3.32731	0.127	dorsal lateral geniculate nucleus < dorsal lateral geneiculate nucleus < dorsal thalamus	Peripheral sensory neurofilament neurons	2.2233114665496	0.864
UBE2M	8.89e-07	ubiquitin conjugating enzyme E2 M	++-++-	-+----++++++	+----+-+	+	Labonte	0.000873	3.05908	0.235	parolfactory gyri < frontal lobe	Peripheral sensory neurofilament neurons	3.17743122694966	Not_Available
ZC3H7B	2.91e-08	zinc finger CCCH-type containing 7B	++-+++	------++++-+	++-+++--	+	Ding	0.000977	3.01002	0.263	pontine nuclei < basal part of pons	Sympathetic cholinergic neurons	2.36603288386083	0.183
TRAF3	3.17e-07	TNF receptor associated factor 3	+--+++	-------++---	+-+-----	-	Labonte	0.00107	2.97176	0.287	central glial substance < myelencephalon < gray matter	Hindbrain neurons	2.9800683009023	0.428
SOX5	3.79e-09	SRY-box 5	+-+--+	-----------+	Filtered_Out	-	Labonte	0.00131	2.88186	0.353	central glial substance < myelencephalon < gray matter	Telencephalon projecting excitatory neurons	3.23285881562931	0.654
PCDH9	3.53e-10	protocadherin 9	--+--+	-++++------+	-+++++++	+	Ding	0.00147	2.83163	0.396	corpus callosum < telencephalic commissures	Oligodendrocytes	3.84835815637682	0.94
SAMD5	1.21e-08	sterile alpha motif domain containing 5	----+-	----------++	--++--+-	-	Labonte	0.00225	2.64829	0.605	locus ceruleus < pontine tegmentum	Enteric neurons	3.41099224324459	0.882
BEND4	1.3e-07	BEN domain containing 4	--++-+	---+--------	Not_Available	-	Labonte	0.00287	2.54278	0.771	substantia nigra pars compacta < substantia nigra	Cholinergic and monoaminergic neurons	3.2158369602427	0.855
METTL9	1.74e-10	methyltransferase like 9	++++-+	++++-++-+-++	-+++-+++	+	Ding	0.00287	2.54142	0.773	body of the caudate nucleus < caudate nucleus < striatum < basal ganglia	Schwann cells	3.07976530243268	0.218
BAG5	9.18e-07	BCL2 associated athanogene 5	-+++--	-+++++------	---+-+--	-	Ding	0.00338	2.47106	0.909	VIIIB lateral hemisphere < VIIIB < Posterior Lobe < cerebellar hemispheres < cerebellar cortex	Sympathetic cholinergic neurons	3.08399659801482	0.595
SERPING1	2.45e-06	serpin family G member 1	++++++	---++-++++++	-+++-+++	+	Ramaker	0.00339	2.46934	0.913	central glial substance < myelencephalon < gray matter	Vascular and leptomeningeal cells	4.13708695278917	0.983
PPP6C	1.1e-06	protein phosphatase 6 catalytic subunit	++++-+	++++-+------	----+--+	-	Ding	0.00372	2.42949	1	reticular nucleus of thalamus < ventral thalamus	Sympathetic cholinergic neurons	2.94432522454954	0.577
TCF4	4.55e-16	transcription factor 4	+-+-++	-+--+---+---	+-+++-++	+	Labonte	0.00386	2.41321	1	VIIB < posterior lobe of the vermis < vermis < cerebellar cortex	Telencephalon inhibitory interneurons	3.77388307459323	0.968
MANEA	1.88e-06	mannosidase endo-alpha	-++--+	++++++------	----+-++	-	Labonte	0.00395	2.40315	1	lateral group of nuclei dorsal division < lateral group of nuclei < dorsal thalamus	Hindbrain neurons	3.83091357174874	0.87
KMT2A	1.28e-07	lysine methyltransferase 2A	--+--+	----+-+---++	++++--+-	+	Ding	0.00426	2.37071	1	VIIIB lateral hemisphere < VIIIB < Posterior Lobe < cerebellar hemispheres < cerebellar cortex	Cholinergic and monoaminergic neurons	3.17745070473879	0.42
NOX4	1.16e-06	NADPH oxidase 4	+-+-+-	+++++++++-++	Filtered_Out	+	Labonte	0.00684	2.16505	1	abducens nucleus < pontine tegmentum	Enteric neurons	4.55638009065575	0.906
LRFN5	2.04e-12	leucine rich repeat and fibronectin type III domain containing 5	++++-+	------+-----	++-++---	-	Labonte	0.00722	2.14126	1	dentate gyrus < hippocampal formation < limbic lobe	Peripheral sensory non-peptidergic neurons	2.43755385014259	0.77
CTNND1	7.75e-08	catenin delta 1	-++--+	----+-+-+--+	--+--+--	-	Ding	0.00778	2.10885	1	central glial substance < myelencephalon < gray matter	Peripheral sensory non-peptidergic neurons	3.04181193393998	Not_Available
ZDHHC21	7.5e-09	zinc finger DHHC-type containing 21	++++-+	-+---+------	----++--	-	Ding	0.00793	2.10047	1	VIIIB lateral hemisphere < VIIIB < Posterior Lobe < cerebellar hemispheres < cerebellar cortex	Peripheral sensory neurofilament neurons	2.82392946322424	0.752
HLA-DQB1	2.33e-07	major histocompatibility complex, class II, DQ beta 1	----+-	--+--+------	Not_Available	-	Ramaker	0.00896	2.04781	1	supraoptic nucleus < anterior hypothalamic region	Oligodendrocytes	5.45495155214386	0.989
KDM3A	1.76e-09	lysine demethylase 3A	--++--	+++-++----+-	Not_Available	-	Labonte	0.0093	2.03143	1	globus pallidus internal segment < globus pallidus < basal ganglia	Ependymal cells	3.59907718503345	0.316
EXT1	1.2e-06	exostosin glycosyltransferase 1	--++-+	----+-+++---	+++++--+	-	Labonte	0.0111	1.95317	1	CA1 field < hippocampal formation < limbic lobe	Ependymal cells	3.69044701771994	0.81
CELF2	7.52e-08	CUGBP Elav-like family member 2	++++-+	------------	+--+--+-	-	Ding	0.0116	1.93485	1	lateral group of nuclei ventral division < lateral group of nuclei < dorsal thalamus	Telencephalon projecting excitatory neurons	3.45968749332584	0.948
TMEM106B	1.22e-12	transmembrane protein 106B	--+--+	++++++------	--+-+-++	-	Labonte	0.0159	1.7974	1	reticular nucleus of thalamus < ventral thalamus	Cholinergic and monoaminergic neurons	3.26841697346521	0.857
ARHGEF25	1.9e-06	Rho guanine nucleotide exchange factor 25	++-+++	+----+++++--	Not_Available	+	Labonte	0.0162	1.7905	1	VI paravermis < VI < Posterior Lobe < cerebellar hemispheres < cerebellar cortex	Peripheral sensory neurofilament neurons	2.86825843392875	0.292
ZNF638	1.83e-07	zinc finger protein 638	--+---	+++-+-+---+-	Not_Available	-	Labonte	0.0163	1.78829	1	VIIIB lateral hemisphere < VIIIB < Posterior Lobe < cerebellar hemispheres < cerebellar cortex	Not_Available	Not_Available	0.685
RERE	1.43e-11	arginine-glutamic acid dipeptide repeats	++++-+	------++++++	++++-+--	+	Ding	0.0165	1.78201	1	V lateral hemisphere < V < Anterior Lobe < cerebellar hemispheres < cerebellar cortex	Sympathetic cholinergic neurons	2.97042255583533	0.53
SGIP1	1.68e-09	SH3 domain GRB2 like endophilin interacting protein 1	-++--+	-----+------	-+----++	-	Ding	0.0174	1.75964	1	CA4 field < hippocampal formation < limbic lobe	Enteric neurons	3.3600428279968	0.823
RFTN2	5.41e-07	raftlin family member 2	------	++++++------	--+-++++	-	Ramaker	0.0179	1.74753	1	corpus callosum < telencephalic commissures	Enteric glia	3.28226436108575	0.444
LST1	5.42e-09	leukocyte specific transcript 1	----+-	+-++++++++++	-----+++	+	Ding	0.0185	1.73346	1	substantia nigra pars reticulata < substantia nigra	Not_Available	Not_Available	0.765
MGAT4C	1.22e-06	MGAT4 family member C	--++-+	++---+------	--++--++	-	Labonte	0.0188	1.72642	1	dorsal motor nucleus of the vagus < myelencephalon < gray matter	Cholinergic and monoaminergic neurons	3.66053389443231	0.272
OLFM4	1.7e-12	olfactomedin 4	++++++	++-++++++-+-	Filtered_Out	+	Ramaker	0.0192	1.71733	1	supraoptic nucleus < anterior hypothalamic region	Peptidergic neurons	4.56491232412	0.99
ELAVL2	9e-08	ELAV like RNA binding protein 2	+-++++	-----+--+---	----+--+	-	Ding	0.0207	1.68412	1	substantia nigra pars compacta < substantia nigra	Cholinergic and monoaminergic neurons	3.95611796344017	0.926
HSPA1A	8.13e-08	heat shock protein family A (Hsp70) member 1A	------	--+-++------	--+--+-+	-	Labonte	0.0226	1.64638	1	corpus callosum < telencephalic commissures	Enteric glia	5.18641512450258	0.983
MYRF	1.68e-08	myelin regulatory factor	--+-+-	-+++++---+++	--+-+-++	-	Ding	0.0237	1.62465	1	corpus callosum < telencephalic commissures	Oligodendrocytes	6.01454099812577	0.801
INPP4B	3.71e-07	inositol polyphosphate-4-phosphatase type II B	-+++-+	-+----++---+	-+--+---	-	Ding	0.0251	1.6011	1	basal nucleus of meynert < substantia innominata < basal forebrain	Cholinergic and monoaminergic neurons	3.10686119920757	0.888
HARS	2.1e-07	histidyl-tRNA synthetase	++-+--	+-+---++++++	++++-++-	+	Ding	0.026	1.58563	1	dorsal lateral geniculate nucleus < dorsal lateral geneiculate nucleus < dorsal thalamus	Sympathetic noradrenergic neurons	3.50987465853632	0.113
ACVR1B	5.28e-07	activin A receptor type 1B	++++-+	---+----++++	+++++---	+	Ramaker	0.0262	1.58205	1	CA3 field < hippocampal formation < limbic lobe	Cholinergic and monoaminergic neurons	3.23201938751616	0.523
ZDHHC5	3.47e-08	zinc finger DHHC-type containing 5	++++--	--------+-++	++------	-	Ding	0.0263	1.58016	1	dorsal lateral geniculate nucleus < dorsal lateral geneiculate nucleus < dorsal thalamus	Sympathetic cholinergic neurons	3.2110028692152	0.262
BTN2A1	6.69e-12	butyrophilin subfamily 2 member A1	-+-+--	--+-++----+-	-+--+--+	-	Ding	0.0269	1.57035	1	VIIIB lateral hemisphere < VIIIB < Posterior Lobe < cerebellar hemispheres < cerebellar cortex	Not_Available	Not_Available	0.42
BAD	1.35e-06	BCL2 associated agonist of cell death	---++-	+++++--+++-+	--------	+	Labonte	0.0302	1.5202	1	superior rostral gyrus < frontal lobe	Sympathetic cholinergic neurons	4.23641507854015	0.264
PSORS1C1	1.74e-08	psoriasis susceptibility 1 candidate 1	+---+-	Missing_P_Values	Filtered_Out	-	Ramaker	0.0307	1.51221	1	temporal pole superior aspect < temporal pole < temporal lobe	Not_Available	Not_Available	0.0512
TMEM42	4.87e-07	transmembrane protein 42	+--++-	++++++-+++++	Not_Available	+	Labonte	0.033	1.48141	1	corpus callosum < telencephalic commissures	Peripheral sensory non-peptidergic neurons	2.85212076708556	0.325
SCYL1	6.11e-08	SCY1 like pseudokinase 1	+++++-	++++--++++-+	-+-+--+-	+	Labonte	0.0361	1.44192	1	dorsal lateral geniculate nucleus < dorsal lateral geneiculate nucleus < dorsal thalamus	Sympathetic cholinergic neurons	2.96996663171946	0.207
RSRC1	2.6e-14	arginine and serine rich coiled-coil 1	+++-+-	+++++++--+-+	+---++-+	+	Ding	0.037	1.43159	1	dorsal lateral geniculate nucleus < dorsal lateral geneiculate nucleus < dorsal thalamus	Sympathetic cholinergic neurons	4.67423024890706	0.582
MR1	6.25e-08	major histocompatibility complex, class I-related	++++++	++++-+------	---+-+++	+	Labonte	0.0379	1.42192	1	central glial substance < myelencephalon < gray matter	Choroid epithelial cells	3.9352029346417	0.814
SEMA6D	4.1e-09	semaphorin 6D	--++--	-++-+-----++	+-++-++-	-	Labonte	0.0382	1.41748	1	substantia nigra pars compacta < substantia nigra	Sympathetic cholinergic neurons	3.0507872490882	0.981
HIST1H2BO	9.65e-08	histone cluster 1 H2B family member o	----+-	Not_Available	Filtered_Out	-	Ramaker	0.0427	1.36925	1	III paravermis < III < Anterior Lobe < cerebellar hemispheres < cerebellar cortex	Ependymal cells	4.47946094136428	0.528
CHD6	1.38e-10	chromodomain helicase DNA binding protein 6	--+-++	+++++-++++-+	+++++--+	+	Ding	0.0438	1.35853	1	central glial substance < myelencephalon < gray matter	Cholinergic and monoaminergic neurons	3.19207777428948	0.655
PQLC2L	7.05e-09	PQ loop repeat containing 2 like	++++--	--+--+----++	Filtered_Out	-	Labonte	0.0442	1.35438	1	dorsal lateral geniculate nucleus < dorsal lateral geneiculate nucleus < dorsal thalamus	Not_Available	Not_Available	0.761
PHF2	2.32e-06	PHD finger protein 2	-++---	--+-+-++++++	+++-----	+	Ding	0.0446	1.35037	1	central glial substance < myelencephalon < gray matter	Enteric neurons	3.35069240040798	0.125
PTPRS	2.3e-06	protein tyrosine phosphatase receptor type S	-++---	---++-++++--	--+---+-	-	Ding	0.0482	1.31686	1	dorsal lateral geniculate nucleus < dorsal lateral geneiculate nucleus < dorsal thalamus	Hindbrain neurons	3.41680827717013	0.624
ETFDH	1.44e-06	electron transfer flavoprotein dehydrogenase	+-+--+	+++-+++---+-	+--+-+++	+	Ding	0.0488	1.31122	1	globus pallidus internal segment < globus pallidus < basal ganglia	Sympathetic cholinergic neurons	4.06593704014729	0.678
YLPM1	3.52e-10	YLP motif containing 1	-++---	----+-+--+++	Not_Available	-	Labonte	0.0507	1.29515	1	dentate gyrus < hippocampal formation < limbic lobe	Cholinergic and monoaminergic neurons	2.74398735586121	0.157
POGZ	3.16e-07	pogo transposable element derived with ZNF domain	--+--+	--+-+-+---++	--++++--	-	Ding	0.0509	1.29293	1	corpus callosum < telencephalic commissures	Enteric neurons	2.55794199138711	0.0413
ZNF536	1.62e-06	zinc finger protein 536	----+-	-+++++---+++	--+-++-+	-	Ramaker	0.0512	1.2906	1	corpus callosum < telencephalic commissures	Telencephalon inhibitory interneurons	2.84477685813301	0.527
RHOA	7.1e-07	ras homolog family member A	-++++-	-+++++++-+++	+-+-++-+	+	Ding	0.0542	1.26633	1	corpus callosum < telencephalic commissures	Sympathetic noradrenergic neurons	2.68918059819945	0.68
C16orf45	1.86e-09	BMERB Domain Containing 1	++-++-	---+-+++++--	---++--+	+	Labonte	0.0549	1.2604	1	dentate gyrus < hippocampal formation < limbic lobe	Cholinergic and monoaminergic neurons	2.31248811378339	0.584
ZMAT2	2.44e-06	zinc finger matrin-type 2	++-++-	+++++++++++-	-+-----+	+	Labonte	0.0552	1.258	1	putamen < striatum < basal ganglia	Sympathetic cholinergic neurons	3.38506255416219	0.203
ZNF165	1.95e-12	zinc finger protein 165	-+-+++	--+---++++++	Filtered_Out	+	Labonte	0.0573	1.24151	1	dentate nucleus < cerebellar nuclei	Not_Available	Not_Available	0.958
ESRRG	1.31e-07	estrogen related receptor gamma	+-++--	-+---+-----+	-+--+---	-	Ding	0.0591	1.22854	1	pontine nuclei < basal part of pons	Hindbrain neurons	5.83466932445449	0.79
ZSCAN9	8.28e-13	zinc finger and SCAN domain containing 9	--++++	-++-++++++++	Filtered_Out	+	Labonte	0.0607	1.21691	1	VIIIB lateral hemisphere < VIIIB < Posterior Lobe < cerebellar hemispheres < cerebellar cortex	Not_Available	Not_Available	0.315
BTN1A1	7.4e-09	butyrophilin subfamily 1 member A1	+-+--+	Not_Available	Filtered_Out	-	Ramaker	0.0615	1.21145	1	CA2 field < hippocampal formation < limbic lobe	Di- and mesencephalon inhibitory neurons	4.33940339359627	0.0995
ZCCHC7	4.19e-12	zinc finger CCHC-type containing 7	+++---	+-----++++++	+-++++++	+	Ding	0.0673	1.17213	1	dentate gyrus < hippocampal formation < limbic lobe	Hindbrain neurons	3.13901441237523	0.646
PAX6	1.67e-09	paired box 6	++++++	+-+-+-------	--+----+	-	Ding	0.0688	1.16247	1	IX paravermis < IX < Posterior Lobe < cerebellar hemispheres < cerebellar cortex	Subcommissural organ hypendymal cells	3.87975115204495	0.825
C11orf31	5.11e-07	selenoprotein H	+--++-	--+++++++--+	+-----+-	+	Labonte	0.0689	1.16151	1	superior temporal gyrus lateral bank of gyrus < superior temporal gyrus < temporal lobe	Sympathetic cholinergic neurons	2.47081378820764	Not_Available
LTBP3	8.14e-07	latent transforming growth factor beta binding protein 3	----+-	----+-++-+++	+-++--++	+	Ding	0.072	1.14255	1	central glial substance < myelencephalon < gray matter	Choroid epithelial cells	4.40627315983146	0.827
IGSF6	1.56e-09	immunoglobulin superfamily member 6	----++	++++-+++++++	Filtered_Out	+	Labonte	0.0738	1.13215	1	substantia nigra pars reticulata < substantia nigra	Perivascular macrophages	5.69320947447033	0.904
RHOBTB1	1.57e-06	Rho related BTB domain containing 1	---+++	++++++--+-++	+-------	-	Ding	0.0766	1.11603	1	central glial substance < myelencephalon < gray matter	Pericytes	3.79887133588337	0.884
HS6ST3	1.66e-08	heparan sulfate 6-O-sulfotransferase 3	++++-+	-+-++-+++---	-++----+	-	Ding	0.0766	1.11592	1	dorsal lateral geniculate nucleus < dorsal lateral geneiculate nucleus < dorsal thalamus	Spinal cord inhibitory neurons	3.85813019687383	0.72
ASXL3	2.06e-06	ASXL transcriptional regulator 3	--+--+	------+++--+	++-+--++	-	Labonte	0.0814	1.08943	1	superior rostral gyrus < frontal lobe	Peripheral sensory non-peptidergic neurons	3.94108342751378	0.787
CAMKK2	1.88e-06	calcium/calmodulin dependent protein kinase kinase 2	++++--	-+-++-++++++	+++-----	-	Ding	0.0821	1.08587	1	IX paravermis < IX < Posterior Lobe < cerebellar hemispheres < cerebellar cortex	Telencephalon projecting excitatory neurons	4.56797675895	0.565
RABEPK	1.56e-06	Rab9 effector protein with kelch motifs	+--++-	-++---++++++	------++	-	Ding	0.0867	1.06215	1	zona incerta < ventral thalamus < thalamus	Sympathetic cholinergic neurons	3.30391231298682	0.136
STAU1	1.34e-06	staufen double-stranded RNA binding protein 1	++++--	+-+++-++++++	++-+-+--	+	Ding	0.0883	1.05426	1	motor nucleus of trigeminal nerve < trigeminal nuclei < pontine tegmentum	Cholinergic and monoaminergic neurons	2.27957428896524	0.258
ASCC3	8.91e-08	activating signal cointegrator 1 complex subunit 3	+++--+	+++---------	-++-++++	+	Ding	0.0883	1.05383	1	dentate gyrus < hippocampal formation < limbic lobe	Enteric neurons	2.8330673764006	0.774
ZKSCAN8	2.01e-13	zinc finger with KRAB and SCAN domains 8	-++--+	+++-++-----+	Filtered_Out	-	Labonte	0.0891	1.05027	1	globus pallidus external segment < globus pallidus < basal ganglia	Hindbrain neurons	4.10962598131774	0.45
ANKS1B	1.5e-06	ankyrin repeat and sterile alpha motif domain containing 1B	-+++-+	------++--++	---+++++	+	Ding	0.0893	1.04897	1	CA1 field < hippocampal formation < limbic lobe	Oligodendrocytes	3.62757275479769	0.695
FADS2	1.94e-08	fatty acid desaturase 2	+-+---	+-+-++------	+-------	-	Ding	0.0921	1.03591	1	central glial substance < myelencephalon < gray matter	Satellite glia	5.30636788248189	0.768
OR12D3	1.2e-09	olfactory receptor family 12 subfamily D member 3	--++++	Not_Available	Filtered_Out	+	Ramaker	0.0948	1.02306	1	lateral tuberal nucleus < tuberal region	Gene detected; No expression measured	Not_Available	0.0523
PCNP	2.33e-07	PEST proteolytic signal containing nuclear protein	-+++-+	++-+-+-+-+-+	----+--+	-	Ding	0.103	0.986391	1	globus pallidus external segment < globus pallidus < basal ganglia	Enteric neurons	4.12396423066094	0.406
CCS	2.3e-06	copper chaperone for superoxide dismutase	+---+-	--+--+++++++	+++-+++-	+	Labonte	0.104	0.984883	1	zona incerta < ventral thalamus < thalamus	Sympathetic cholinergic neurons	3.02968969462692	0.214
C3orf84	2.53e-07	chromosome 3 open reading frame 84	++-+-+	Not_Available	Not_Available	+	Ramaker	0.105	0.978399	1	subcuneiform nucleus < midbrain reticular formation	Telencephalon projecting inhibitory neurons	4.45555292702574	Not_Available
HIST1H2BF	3.58e-08	histone cluster 1 H2B family member f	-+-+++	++++-+++++++	Filtered_Out	+	Labonte	0.106	0.974209	1	central glial substance < myelencephalon < gray matter	Ependymal cells	3.28000311007773	Not_Available
VRK2	9.97e-09	VRK serine/threonine kinase 2	----+-	++++++---+++	--+-++-+	-	Ramaker	0.107	0.971367	1	corpus callosum < telencephalic commissures	Microglia	4.24111531018962	0.546
KLC1	2.46e-10	kinesin light chain 1	++-+--	+++-++--+-+-	---+-+++	+	Ding	0.107	0.9712	1	corpus callosum < telencephalic commissures	Sympathetic cholinergic neurons	2.98086183940725	0.629
PLCL1	7.79e-07	phospholipase C like 1 (inactive)	--+---	++++++-----+	--+----+	-	Labonte	0.108	0.967626	1	inferior olivary complex < myelencephalon < gray matter	Oligodendrocytes	3.5006278468572	0.831
NICN1	5.99e-07	nicolin 1	+-----	+-----+++++-	-+-+----	-	Ding	0.109	0.963191	1	fusiform gyrus bank of cos < fusiform gyrus < temporal lobe	Sympathetic noradrenergic neurons	2.48723259765726	0.231
KYNU	2.38e-06	kynureninase	+---++	-++++++-++-+	Filtered_Out	+	Labonte	0.109	0.96295	1	supraoptic nucleus < anterior hypothalamic region	Peripheral sensory neurofilament neurons	5.61856084128691	0.993
SLC4A9	2.66e-06	solute carrier family 4 member 9	----+-	-++-++---+++	Filtered_Out	-	Labonte	0.114	0.942481	1	principal sensory nucleus of trigeminal nerve < trigeminal nuclei < pontine tegmentum	Hindbrain neurons	4.77984052043041	0.393
ZHX3	2.34e-07	zinc fingers and homeoboxes 3	++++-+	----------+-	--+++-+-	-	Labonte	0.115	0.939225	1	globus pallidus internal segment < globus pallidus < basal ganglia	Cholinergic and monoaminergic neurons	2.14018429531549	0.409
CRB1	2.5e-07	crumbs cell polarity complex component 1	+-+--+	+++-++----+-	+++-+-++	+	Ding	0.117	0.932084	1	central glial substance < myelencephalon < gray matter	Cholinergic and monoaminergic neurons	5.4162160540302	0.623
OR2B2	2.79e-12	olfactory receptor family 2 subfamily B member 2	+++++-	Not_Available	Filtered_Out	+	Ramaker	0.124	0.907015	1	hypoglossal nucleus < myelencephalon < gray matter	Hindbrain neurons	6.08486984459331	0.0751
RANGAP1	3.07e-08	Ran GTPase activating protein 1	+--++-	+-+++-+-++++	++------	-	Ding	0.13	0.885854	1	supramarginal gyrus superior bank of gyrus < supramarginal gyrus < inferior parietal lobule < parietal lobe	Cholinergic and monoaminergic neurons	2.64465890210927	0.525
HMGN4	1.07e-06	high mobility group nucleosomal binding domain 4	++++-+	+++---+-----	----+--+	-	Ding	0.134	0.873227	1	lateral mammillary nucleus < mammillary body < mammillary region	Not_Available	Not_Available	0.208
TOPAZ1	3.6e-07	testis and ovary specific PAZ domain containing 1	-+++-+	++++++---+++	Not_Available	+	Labonte	0.137	0.862664	1	CA1 field < hippocampal formation < limbic lobe	Peripheral sensory non-peptidergic neurons	4.72309099499653	Not_Available
RTN1	1.71e-08	reticulon 1	++++-+	++-+-+-+++-+	-+---+-+	+	Ding	0.143	0.844097	1	superior rostral gyrus < frontal lobe	Sympathetic noradrenergic neurons	4.27437476304621	0.963
DCDC1	7.46e-09	doublecortin domain containing 1	+-+-++	+++++++---+-	Filtered_Out	+	Labonte	0.151	0.822164	1	central glial substance < myelencephalon < gray matter	Not_Available	Not_Available	Not_Available
DCDC5	2.49e-09	doublecortin domain containing 1	+-+-++	+++++++---+-	Filtered_Out	+	Labonte	0.151	0.822164	1	central glial substance < myelencephalon < gray matter	Not_Available	Not_Available	0.306
FAM120A	3.67e-08	family with sequence similarity 120A	-+---+	------+-+-++	++-+-+-+	-	Labonte	0.155	0.809597	1	inferior olivary complex < myelencephalon < gray matter	Enteric neurons	2.57443704514341	0.649
VPS41	1.94e-06	VPS41 subunit of HOPS complex	-+++-+	++-+-+--+---	-+--++-+	+	Ding	0.156	0.806561	1	fusiform gyrus lateral bank of gyrus < fusiform gyrus < temporal lobe	Peripheral sensory neurofilament neurons	3.86058381099991	0.376
CTTNBP2	1.26e-07	cortactin binding protein 2	-++--+	+-+-++----++	+-+-+++-	-	Labonte	0.16	0.797008	1	corpus callosum < telencephalic commissures	Telencephalon projecting excitatory neurons	2.85629697658472	0.808
MICB	2.62e-07	MHC class I polypeptide-related sequence B	----+-	++-+-+++-++-	Filtered_Out	+	Ramaker	0.162	0.79124	1	dentate gyrus < hippocampal formation < limbic lobe	Sympathetic noradrenergic neurons	4.63295825716416	0.774
BCHE	2.39e-07	butyrylcholinesterase	------	++++++----+-	-+--++++	-	Ramaker	0.164	0.783837	1	lateral group of nuclei dorsal division < lateral group of nuclei < dorsal thalamus	Enteric neurons	4.87376600228417	0.992
AREL1	3.04e-08	apoptosis resistant E3 ubiquitin protein ligase 1	++++-+	----++----+-	-++++-+-	-	Ding	0.167	0.777101	1	V < anterior lobe of the vermis < vermis < cerebellar cortex	Sympathetic noradrenergic neurons	3.69940043835784	0.305
ZNF501	5.35e-07	zinc finger protein 501	-++---	--+---+---++	Filtered_Out	-	Labonte	0.167	0.776012	1	VIIIB lateral hemisphere < VIIIB < Posterior Lobe < cerebellar hemispheres < cerebellar cortex	Not_Available	Not_Available	0.179
ZFHX4	5.27e-09	zinc finger homeobox 4	-+----	--+-++----++	+--+++++	-	Ding	0.172	0.764601	1	subthalamic nucleus < subthalamus	Cholinergic and monoaminergic neurons	4.22953199576822	0.799
NEGR1	3.55e-15	neuronal growth regulator 1	++++-+	-+-+-+--+---	++--++-+	-	Ding	0.174	0.760476	1	lingual gyrus striate < lingual gyrus < occipital lobe	Cholinergic and monoaminergic neurons	3.43387497988335	0.974
BTN3A2	3.96e-13	butyrophilin subfamily 3 member A2	+---+-	+-+------+--	--+-----	-	Ding	0.175	0.757041	1	supraoptic nucleus < anterior hypothalamic region	Not_Available	Not_Available	0.845
PROX2	7.55e-10	prospero homeobox 2	-----+	Missing_P_Values	Not_Available	-	Ramaker	0.178	0.749395	1	globose nucleus < cerebellar nuclei	Olfactory ensheathing cells	4.28919804920121	0.148
EPHB2	1.04e-06	EPH receptor B2	---+--	---+++--+---	++++----	-	Ding	0.179	0.747703	1	corpus callosum < telencephalic commissures	Enteric glia	3.17103218033794	0.805
DENND1A	1.54e-14	DENN domain containing 1A	++-+-+	------++++++	-+-+--+-	-	Labonte	0.18	0.743762	1	basolateral nucleus < amygdala	Cholinergic and monoaminergic neurons	2.84876785804461	0.599
ZKSCAN4	7.51e-14	zinc finger with KRAB and SCAN domains 4	-++--+	+++--++-+++-	+---++-+	+	Ding	0.197	0.706095	1	dentate gyrus < hippocampal formation < limbic lobe	Not_Available	Not_Available	0.353
SORBS3	4.46e-08	sorbin and SH3 domain containing 3	++--+-	----+-++++++	+-++-++-	+	Ding	0.197	0.705065	1	cuneate nucleus < myelencephalon < gray matter	Choroid epithelial cells	2.69134398604954	0.407
C1QTNF7	2.61e-06	C1q and TNF related 7	---++-	------+++-+-	Filtered_Out	-	Labonte	0.197	0.704786	1	central nucleus < amygdala	Sympathetic cholinergic neurons	5.94818233010013	0.915
AP3B1	3.15e-07	adaptor related protein complex 3 subunit beta 1	--+-+-	++++++---+++	--+--+--	+	Ding	0.201	0.697121	1	corpus callosum < telencephalic commissures	Sympathetic noradrenergic neurons	2.41682075189858	0.379
HARS2	1.35e-06	histidyl-tRNA synthetase 2, mitochondrial	++++-+	+++-++-++-+-	++-+--+-	+	Ding	0.201	0.696065	1	VIIIB lateral hemisphere < VIIIB < Posterior Lobe < cerebellar hemispheres < cerebellar cortex	Cholinergic and monoaminergic neurons	2.17146476079399	0.143
KIAA1143	5e-07	KIAA1143	-++---	++++++-++---	---+++-+	+	Labonte	0.206	0.68697	1	locus ceruleus < pontine tegmentum	Sympathetic noradrenergic neurons	3.10909852231817	0.409
FH	1.47e-06	fumarate hydratase	++++--	++++-++++---	-+--+--+	-	Ding	0.208	0.682584	1	dentate gyrus < hippocampal formation < limbic lobe	Sympathetic cholinergic neurons	3.39436911319744	0.609
DENND1B	1.45e-08	DENN domain containing 1B	+-++-+	-++--+++--+-	+--+-++-	-	Ding	0.208	0.681828	1	abducens nucleus < pontine tegmentum	Hindbrain neurons	2.8469905646128	0.879
ZKSCAN3	1.16e-08	zinc finger with KRAB and SCAN domains 3	+-+-++	+-+-+++-++++	Filtered_Out	+	Labonte	0.221	0.655521	1	CA3 field < hippocampal formation < limbic lobe	Enteric neurons	3.02516222227187	0.289
MARCH10	2.76e-07	membrane associated ring-CH-type finger 10	+++---	+-+++-++-++-	Not_Available	-	Labonte	0.225	0.647621	1	central glial substance < myelencephalon < gray matter	Ependymal cells	5.90134026945877	0.2
PRSS16	6.41e-09	serine protease 16	++++--	Missing_P_Values	Filtered_Out	+	Ramaker	0.243	0.614359	1	postcentral gyrus superior lateral aspect of gyrus < postcentral gyrus < parietal lobe	Sympathetic noradrenergic neurons	4.25160226046541	0.734
TYR	6.97e-09	tyrosinase	++--++	Not_Available	Filtered_Out	+	Ramaker	0.245	0.610077	1	inferior temporal gyrus lateral bank of gyrus < inferior temporal gyrus < temporal lobe	Spinal cord inhibitory neurons	5.43895820048014	0.504
CDH22	1.88e-07	cadherin 22	+--++-	+---+-++++-+	++-+--++	+	Labonte	0.246	0.609108	1	IV < anterior lobe of the vermis < vermis < cerebellar cortex	Cholinergic and monoaminergic neurons	4.79293229388837	0.324
BAZ2B	1.32e-07	bromodomain adjacent to zinc finger domain 2B	----+-	+-+-+++---++	--+++---	-	Labonte	0.246	0.608308	1	corpus callosum < telencephalic commissures	Enteric neurons	3.13509874745176	0.588
CCDC36	6.57e-07	coiled-coil domain containing 36	---+++	+++-+--+-++-	Filtered_Out	+	Labonte	0.25	0.601757	1	globose nucleus < cerebellar nuclei	Spinal cord inhibitory neurons	2.89073800123078	0.054
ADCK3	1.43e-08	coenzyme Q8A	++++--	+++++---+-+-	+-+-----	+	Ding	0.251	0.600395	1	V lateral hemisphere < V < Anterior Lobe < cerebellar hemispheres < cerebellar cortex	Sympathetic noradrenergic neurons	3.10916895544605	Not_Available
CELF4	8.75e-10	CUGBP Elav-like family member 4	++--++	+------+++--	-+--+--+	-	Ding	0.251	0.599765	1	dentate gyrus < hippocampal formation < limbic lobe	Cholinergic and monoaminergic neurons	3.48238762624301	0.739
PCDHA3	1.06e-07	protocadherin alpha 3	-++--+	++++--+-+-++	Filtered_Out	+	Labonte	0.252	0.598196	1	midbrain raphe nuclei < midbrain tegmentum	Cholinergic and monoaminergic neurons	3.76612977790557	0.0941
HSPE1-MOB4	2.29e-07	HSPE1-MOB4 readthrough	+++++-	Not_Available	Not_Available	+	Ramaker	0.254	0.595213	1	medial mammillary nucleus < mammillary body < mammillary region	Not_Available	Not_Available	Not_Available
DLST	8.87e-10	dihydrolipoamide S-succinyltransferase	++++--	--+-+++---++	Not_Available	+	Ramaker	0.261	0.583701	1	dorsal lateral geniculate nucleus < dorsal lateral geneiculate nucleus < dorsal thalamus	Peripheral sensory neurofilament neurons	4.18562972777196	0.26
ZNF322	3.72e-07	zinc finger protein 322	-+++-+	--++---+++--	+++++-++	+	Labonte	0.261	0.582754	1	zona incerta < ventral thalamus < thalamus	Cholinergic and monoaminergic neurons	2.88376454481502	0.256
STK19	7.06e-07	serine/threonine kinase 19	+---+-	-------+-++-	+--++-++	+	Ding	0.265	0.576277	1	VIIIB paravermis < VIIIB < Posterior Lobe < cerebellar hemispheres < cerebellar cortex	Sympathetic cholinergic neurons	3.45701413647564	0.0751
B3GALTL	5.7e-12	beta 3-glucosyltransferase	-+++--	-++-------++	--+-+--+	-	Labonte	0.269	0.570957	1	lateral group of nuclei dorsal division < lateral group of nuclei < dorsal thalamus	Not_Available	Not_Available	Not_Available
HIST1H3I	6.38e-10	histone cluster 1 H3 family member i	-+++++	Not_Available	Filtered_Out	+	Ramaker	0.289	0.539581	1	V < anterior lobe of the vermis < vermis < cerebellar cortex	Satellite glia	3.24844635290804	0.451
FCF1	4.33e-08	FCF1 rRNA-processing protein	----+-	+++++++-+++-	Filtered_Out	+	Labonte	0.3	0.522506	1	central glial substance < myelencephalon < gray matter	Sympathetic noradrenergic neurons	4.46050743918228	0.395
C7orf72	8.26e-07	spermatogenesis associated 48	-+--+-	Not_Available	Not_Available	-	Ramaker	0.301	0.522142	1	Not_Available	Peripheral sensory non-peptidergic neurons	4.43276936085343	Not_Available
MARK3	2.68e-07	microtubule affinity regulating kinase 3	+-+++-	+-+-+-+---+-	+-+++-+-	-	Labonte	0.305	0.515968	1	III paravermis < III < Anterior Lobe < cerebellar hemispheres < cerebellar cortex	Peripheral sensory neurofilament neurons	2.27828077755344	0.125
IQCJ-SCHIP1	1.37e-07	IQCJ-SCHIP1 readthrough	-+-+-+	----+-+++-+-	Not_Available	-	Labonte	0.306	0.514524	1	CA3 field < hippocampal formation < limbic lobe	Not_Available	Not_Available	Not_Available
SOX6	4.17e-07	SRY-box 6	--+-++	+++-+-+----+	Filtered_Out	-	Labonte	0.308	0.510783	1	nucleus of the diagonal band horizontal division < nucleus of the diagonal band < substantia innominata < basal forebrain	Oligodendrocyte precursor cells	3.77243808724271	0.933
HIST1H2BL	3.54e-12	histone cluster 1 H2B family member l	+++-++	++++--+++-++	Not_Available	+	Labonte	0.318	0.497062	1	central glial substance < myelencephalon < gray matter	Non-glutamatergic neuroblasts	3.57586137470859	0.0554
USP3	2.49e-06	ubiquitin specific peptidase 3	--+---	+++-++------	---++-+-	-	Labonte	0.321	0.493187	1	V lateral hemisphere < V < Anterior Lobe < cerebellar hemispheres < cerebellar cortex	Enteric neurons	3.21797612618307	0.564
SF3B1	1.78e-08	splicing factor 3b subunit 1	--+--+	+++-+++---+-	+-+-++-+	+	Ding	0.322	0.492567	1	corpus callosum < telencephalic commissures	Enteric neurons	2.7602558536192	0.542
GINM1	2.54e-06	glycoprotein integral membrane 1	--+-+-	+++++++-----	+-+-++-+	+	Ding	0.326	0.486453	1	corpus callosum < telencephalic commissures	Sympathetic noradrenergic neurons	4.30444805665209	0.416
TMX2	1.49e-07	thioredoxin related transmembrane protein 2	+-++--	++++-+---++-	Not_Available	+	Labonte	0.328	0.484776	1	subthalamic nucleus < subthalamus	Sympathetic noradrenergic neurons	3.31975245299273	0.238
PPID	2.41e-06	peptidylprolyl isomerase D	--++--	+++++++-++--	----+--+	-	Ding	0.332	0.478992	1	subthalamic nucleus < subthalamus	Sympathetic noradrenergic neurons	4.06860690350549	0.116
MED19	1.75e-07	mediator complex subunit 19	++-++-	++----++++++	-+-++--+	+	Labonte	0.334	0.475653	1	CA4 field < hippocampal formation < limbic lobe	Sympathetic cholinergic neurons	2.75665720184329	0.125
RBMS3	7.31e-07	RNA binding motif single stranded interacting protein 3	--+-++	++--++++---+	Filtered_Out	+	Labonte	0.358	0.446281	1	medial mammillary nucleus < mammillary body < mammillary region	Enteric neurons	3.2617952846437	0.927
RBFOX1	6.09e-17	RNA binding fox-1 homolog 1	++++-+	---++++++++-	+++---+-	+	Ding	0.371	0.430602	1	dentate gyrus < hippocampal formation < limbic lobe	Peripheral sensory non-peptidergic neurons	3.48888258302817	0.717
TOP1	1.66e-06	DNA topoisomerase I	------	----+-+---++	+--++-++	-	Labonte	0.372	0.429196	1	VIIIA < posterior lobe of the vermis < vermis < cerebellar cortex	Enteric neurons	2.45826485904618	0.618
SLC30A9	2.62e-07	solute carrier family 30 member 9	-+++-+	++++-+--+---	++-----+	+	Labonte	0.373	0.427755	1	lateral mammillary nucleus < mammillary body < mammillary region	Cholinergic and monoaminergic neurons	2.53826229017514	0.345
ASTN2	2.19e-11	astrotactin 2	+++-+-	--+-+---++++	-+++++--	+	Labonte	0.378	0.423051	1	central glial substance < myelencephalon < gray matter	Enteric neurons	2.52990794163297	0.744
CHMP3	4e-07	charged multivesicular body protein 3	++++-+	++++--+++++-	-+---+++	+	Ding	0.395	0.403912	1	claustrum < cerebral nuclei	Sympathetic cholinergic neurons	3.23083923103447	Not_Available
FADS1	1.25e-07	fatty acid desaturase 1	+-+---	+++-++------	--+++-++	-	Labonte	0.396	0.402387	1	central glial substance < myelencephalon < gray matter	Satellite glia	2.64161538223522	0.866
FAM120AOS	2.42e-06	family with sequence similarity 120A opposite strand	++++--	+++++--++-++	Not_Available	+	Labonte	0.396	0.401778	1	caudal group of intralaminar nuclei < dorsal thalamus	Not_Available	Not_Available	0.504
ERBB4	1.29e-13	erb-b2 receptor tyrosine kinase 4	--++-+	++--+-++---+	+--+++--	-	Labonte	0.397	0.401697	1	substantia nigra pars compacta < substantia nigra	Telencephalon inhibitory interneurons	4.76943202691819	0.894
PCDHA7	2.25e-06	protocadherin alpha 7	-+++++	-+--+---+-++	Not_Available	+	Labonte	0.399	0.399147	1	midbrain raphe nuclei < midbrain tegmentum	Hindbrain neurons	3.45083045485666	Not_Available
ESR2	2.67e-09	estrogen receptor 2	+++-++	+-+++++---++	Filtered_Out	+	Labonte	0.399	0.398779	1	paraventricular nucleus of the hypothalamus < anterior hypothalamic region	Cholinergic and monoaminergic neurons	5.66013271833836	0.399
MAP9	7.15e-07	microtubule associated protein 9	++++-+	++-+-+------	-++-++++	+	Ding	0.4	0.397879	1	medial mammillary nucleus < mammillary body < mammillary region	Cholinergic and monoaminergic neurons	2.81388160029267	0.931
LPIN3	1.01e-06	lipin 3	+---+-	--++++-+++++	Filtered_Out	+	Ramaker	0.402	0.395408	1	oculomotor nuclear complex < midbrain tegmentum	Vascular and leptomeningeal cells	5.39737143526353	0.0659
PGBD1	5.95e-14	piggyBac transposable element derived 1	+-+---	+++-+++---+-	----++--	-	Ding	0.405	0.393016	1	VIIB < posterior lobe of the vermis < vermis < cerebellar cortex	Cholinergic and monoaminergic neurons	2.67936848883206	0.438
GRM8	1.8e-12	glutamate metabotropic receptor 8	+--+-+	----+-+---++	++-----+	-	Ding	0.408	0.389549	1	pontine nuclei < basal part of pons	Hindbrain neurons	5.10986286366373	0.571
SCAI	1.19e-07	suppressor of cancer cell invasion	-+++-+	-+-+----+-+-	Not_Available	-	Labonte	0.42	0.376932	1	cuneus striate < cuneus < occipital lobe	Cholinergic and monoaminergic neurons	3.17519641074897	0.677
FNIP2	7.22e-07	folliculin interacting protein 2	--++-+	-+-++---+---	Not_Available	+	Labonte	0.42	0.376236	1	corpus callosum < telencephalic commissures	Sympathetic cholinergic neurons	2.74557029806866	0.742
GRIK5	2.06e-07	glutamate ionotropic receptor kainate type subunit 5	++-+-+	------+++++-	+++++-+-	+	Labonte	0.421	0.375729	1	CA3 field < hippocampal formation < limbic lobe	Telencephalon projecting excitatory neurons	2.66933952447768	0.327
EYS	1.32e-06	eyes shut homolog	+-+-++	+--++-+++---	Not_Available	+	Labonte	0.431	0.365284	1	VIIIB lateral hemisphere < VIIIB < Posterior Lobe < cerebellar hemispheres < cerebellar cortex	Not_Available	Not_Available	0.00999
PCDHA5	4.3e-07	protocadherin alpha 5	++++-+	+-----+-+-++	Filtered_Out	-	Labonte	0.435	0.361402	1	midbrain raphe nuclei < midbrain tegmentum	Telencephalon projecting excitatory neurons	3.15373800849243	0.168
MEF2C	1.58e-12	myocyte enhancer factor 2C	++++++	++-+--+++--+	++-----+	+	Ding	0.441	0.355198	1	lingual gyrus striate < lingual gyrus < occipital lobe	Telencephalon projecting excitatory neurons	5.72876305964627	0.978
HIST1H2AL	3.49e-11	histone cluster 1 H2A family member l	+-+++-	Not_Available	Not_Available	+	Ramaker	0.444	0.352799	1	III paravermis < III < Anterior Lobe < cerebellar hemispheres < cerebellar cortex	Non-glutamatergic neuroblasts	4.72875715009712	0.443
MYBPC3	1.39e-06	myosin binding protein C, cardiac	--+++-	Not_Available	++--++--	-	Ding	0.447	0.34997	1	motor nucleus of trigeminal nerve < trigeminal nuclei < pontine tegmentum	Cerebellum neurons	5.81557799702496	0.231
PCDHA1	5.44e-08	protocadherin alpha 1	++----	---+++----+-	Not_Available	-	Labonte	0.448	0.348361	1	midbrain raphe nuclei < midbrain tegmentum	Sympathetic cholinergic neurons	4.87790313647664	Not_Available
CACNA1E	2.86e-11	calcium voltage-gated channel subunit alpha1 E	-++--+	---+-+----+-	+--+-++-	-	Ding	0.449	0.347422	1	inferior olivary complex < myelencephalon < gray matter	Telencephalon projecting excitatory neurons	3.11168061889145	0.753
CSMD1	3.31e-07	CUB and Sushi multiple domains 1	-+++-+	-+----+++-++	+-++----	-	Ding	0.452	0.344382	1	dentate gyrus < hippocampal formation < limbic lobe	Peripheral sensory non-peptidergic neurons	3.54623054897492	0.832
HIST1H1B	9.97e-14	histone cluster 1 H1 family member b	--+++-	Not_Available	Filtered_Out	-	Ramaker	0.465	0.332751	1	III paravermis < III < Anterior Lobe < cerebellar hemispheres < cerebellar cortex	Not_Available	Not_Available	0.491
CACNA2D1	2.52e-06	calcium voltage-gated channel auxiliary subunit alpha2delta 1	-+++-+	++-+-++-+-+-	--+--+-+	-	Ding	0.469	0.328928	1	dentate gyrus < hippocampal formation < limbic lobe	Enteric neurons	2.70476378072363	0.899
TMEM161B	4.77e-14	transmembrane protein 161B	+-++-+	+++--+----+-	+-+--+++	-	Labonte	0.472	0.325894	1	VIIIB lateral hemisphere < VIIIB < Posterior Lobe < cerebellar hemispheres < cerebellar cortex	Hindbrain neurons	3.25705381699828	0.572
PSEN2	2.68e-06	presenilin 2	+++++-	+++---+++++-	++-----+	-	Ding	0.476	0.322091	1	dorsal lateral geniculate nucleus < dorsal lateral geneiculate nucleus < dorsal thalamus	Sympathetic cholinergic neurons	2.82785966242627	0.438
PCDHA4	3.57e-07	protocadherin alpha 4	+-+-++	++++-++--+--	Not_Available	+	Labonte	0.478	0.320946	1	midbrain raphe nuclei < midbrain tegmentum	Enteric neurons	4.16640383809155	Not_Available
ACTL8	6.06e-07	actin like 8	++-+--	Not_Available	Filtered_Out	-	Ramaker	0.478	0.320745	1	globose nucleus < cerebellar nuclei	Not_Available	Not_Available	0.466
ZSCAN12	8.58e-11	zinc finger and SCAN domain containing 12	-+++--	-++++-+++-++	Filtered_Out	+	Labonte	0.481	0.318059	1	VIIIB lateral hemisphere < VIIIB < Posterior Lobe < cerebellar hemispheres < cerebellar cortex	Sympathetic cholinergic neurons	3.51776534571152	0.374
NRD1	2.66e-08	nardilysin convertase	++++-+	++--++++--++	--++--+-	-	Ding	0.483	0.315604	1	dorsal lateral geniculate nucleus < dorsal lateral geneiculate nucleus < dorsal thalamus	Enteric neurons	2.59847808488664	Not_Available
SLC44A4	7.98e-07	solute carrier family 44 member 4	+---+-	Not_Available	Filtered_Out	+	Ramaker	0.491	0.308705	1	central glial substance < myelencephalon < gray matter	Subcommissural organ hypendymal cells	5.85408230025674	0.863
SHISA9	8.98e-17	shisa family member 9	++-+-+	---+--+-+-++	Not_Available	-	Labonte	0.494	0.306059	1	lateral mammillary nucleus < mammillary body < mammillary region	Glutamatergic neuroblasts	3.55297161097771	0.755
ZNF445	3.53e-10	zinc finger protein 445	+-+-+-	--+---+---++	++-+++++	-	Labonte	0.505	0.296611	1	dentate gyrus < hippocampal formation < limbic lobe	Enteric neurons	2.82039486606516	0.138
TMEM258	5.55e-07	transmembrane protein 258	----+-	+++-+++++++-	--+-+-+-	-	Ding	0.512	0.291017	1	corpus callosum < telencephalic commissures	Sympathetic noradrenergic neurons	4.05633443300144	0.218
HIST1H2BN	6.9e-17	histone cluster 1 H2B family member n	----+-	------++++++	Filtered_Out	-	Labonte	0.513	0.28949	1	III paravermis < III < Anterior Lobe < cerebellar hemispheres < cerebellar cortex	Non-glutamatergic neuroblasts	4.23101334443968	0.121
PCDHA2	4.57e-08	protocadherin alpha 2	-++--+	-++-++---+++	Filtered_Out	+	Labonte	0.523	0.281129	1	midbrain raphe nuclei < midbrain tegmentum	Spinal cord inhibitory neurons	3.87457447125714	0.631
CABP1	1.01e-08	calcium binding protein 1	++-++-	-+----++++-+	++++----	+	Labonte	0.528	0.277644	1	postcentral gyrus bank of the central sulcus < postcentral gyrus < parietal lobe	Not_Available	Not_Available	0.769
SGCZ	9.76e-10	sarcoglycan zeta	--++-+	------++++++	Filtered_Out	-	Labonte	0.536	0.270739	1	ventromedial hypothalamic nucleus < tuberal region	Enteric neurons	2.99594245710222	0.271
PRR34	5.59e-08	PRR34 long non-coding RNA	-+--+-	+-+++++-+++-	Filtered_Out	-	Labonte	0.537	0.270192	1	preoptic region < hypothalamus	Not_Available	Not_Available	0.233
CDH13	1.59e-11	cadherin 13	--++++	---++-+-+--+	++++--++	+	Labonte	0.541	0.266682	1	reticular nucleus of thalamus < ventral thalamus	Cholinergic and monoaminergic neurons	5.54202884977809	0.826
TAL1	5.73e-07	TAL bHLH transcription factor 1, erythroid differentiation factor	----++	++++++++++-+	Filtered_Out	+	Labonte	0.545	0.26393	1	superior olivary complex < pontine tegmentum	Di- and mesencephalon inhibitory neurons	5.43065221780771	0.888
CNTNAP5	3.89e-09	contactin associated protein like 5	-++--+	-+-+--++++++	Filtered_Out	+	Labonte	0.572	0.242506	1	lateral group of nuclei dorsal division < lateral group of nuclei < dorsal thalamus	Enteric neurons	2.75891103538495	0.391
TRMT61A	3.68e-09	tRNA methyltransferase 61A	++-++-	+++-+--++-+-	Not_Available	+	Labonte	0.574	0.241167	1	central glial substance < myelencephalon < gray matter	Sympathetic cholinergic neurons	4.17273728456568	0.267
ZNF660	2.47e-10	zinc finger protein 660	+-+-++	----------++	Filtered_Out	-	Labonte	0.576	0.23983	1	central glial substance < myelencephalon < gray matter	Not_Available	Not_Available	0.142
BSN	1.61e-06	bassoon presynaptic cytomatrix protein	++++-+	----+-++++-+	++-++---	-	Labonte	0.578	0.23824	1	CA3 field < hippocampal formation < limbic lobe	Telencephalon projecting excitatory neurons	3.05486009834863	0.646
ITGB6	2.03e-06	integrin subunit beta 6	+++-+-	Missing_P_Values	Filtered_Out	+	Ramaker	0.579	0.237155	1	bed nucleus of stria terminalis < substantia innominata < basal forebrain	Enteric neurons	5.12420563011828	0.971
ZSCAN31	1.82e-10	zinc finger and SCAN domain containing 31	--+---	++--++--+--+	+++-++++	+	Ding	0.589	0.230206	1	V lateral hemisphere < V < Anterior Lobe < cerebellar hemispheres < cerebellar cortex	Not_Available	Not_Available	0.551
HIST1H3J	1.09e-14	histone cluster 1 H3 family member j	--+-+-	Not_Available	Filtered_Out	-	Ramaker	0.591	0.228573	1	VI < posterior lobe of the vermis < vermis < cerebellar cortex	Non-glutamatergic neuroblasts	4.7069109016322	0.0751
RFWD2	7e-09	COP1 E3 ubiquitin ligase	++++--	-++--++++-+-	+--++---	-	Labonte	0.599	0.222656	1	dentate gyrus < hippocampal formation < limbic lobe	Peripheral sensory neurofilament neurons	2.97425684266462	0.202
GPC5	1.35e-07	glypican 5	+++--+	++++-+-----+	++--+-++	-	Labonte	0.6	0.221536	1	pontine nuclei < basal part of pons	Peripheral sensory non-peptidergic neurons	4.29845432769986	0.768
SORCS3	2.27e-19	sortilin related VPS10 domain containing receptor 3	-+++-+	+-++------++	+-+---+-	-	Labonte	0.611	0.21388	1	claustrum < cerebral nuclei	Cholinergic and monoaminergic neurons	4.66244545834245	0.601
ZNF35	4.66e-07	zinc finger protein 35	--+-+-	-++-+-+---+-	-++--+--	-	Ding	0.62	0.207356	1	zona incerta < ventral thalamus < thalamus	Sympathetic cholinergic neurons	2.42941816107446	0.151
EP300	2.3e-07	E1A binding protein p300	-++--+	----+-++-+++	-++++-+-	-	Ding	0.621	0.206672	1	IV < anterior lobe of the vermis < vermis < cerebellar cortex	Enteric neurons	3.85847334346357	0.245
EMILIN3	3.37e-09	elastin microfibril interfacer 3	++++++	------++++-+	-+-+--+-	+	Ding	0.633	0.198366	1	cuneus striate < cuneus < occipital lobe	Peripheral sensory peptidergic neurons	3.998151794001	0.351
CTNNA3	1.69e-10	catenin alpha 3	----+-	-+++++---+++	Filtered_Out	+	Labonte	0.644	0.190932	1	corpus callosum < telencephalic commissures	Schwann cells	4.05876404985967	0.707
LRP1B	2.73e-09	LDL receptor related protein 1B	+++--+	++------+--+	-+-++++-	-	Ding	0.658	0.181789	1	parolfactory gyri < frontal lobe	Dentate gyrus granule neurons	3.14664401885536	0.865
DRD2	5.35e-14	dopamine receptor D2	++-+-+	--+++-+--++-	Not_Available	-	Labonte	0.663	0.178245	1	substantia nigra pars compacta < substantia nigra	Telencephalon projecting inhibitory neurons	5.48879160941623	0.439
RAB3B	1.61e-06	RAB3B, member RAS oncogene family	-++-++	+-+-+----+-+	++--+--+	-	Ding	0.664	0.177943	1	nucleus of the diagonal band horizontal division < nucleus of the diagonal band < substantia innominata < basal forebrain	Sympathetic noradrenergic neurons	5.81980021903417	0.954
ZSCAN26	8.51e-12	zinc finger and SCAN domain containing 26	--++-+	++----+++-++	----++-+	-	Ding	0.664	0.177616	1	VIIIB lateral hemisphere < VIIIB < Posterior Lobe < cerebellar hemispheres < cerebellar cortex	Hindbrain neurons	3.89453876391377	0.22
CDH9	9.7e-07	cadherin 9	-+++-+	+----++++-+-	++---+++	+	Labonte	0.678	0.168986	1	dentate gyrus < hippocampal formation < limbic lobe	Dentate gyrus granule neurons	3.53243921491756	0.0139
PLA2R1	3.98e-07	phospholipase A2 receptor 1	----++	--+--++++-++	Filtered_Out	-	Labonte	0.678	0.168639	1	IV lateral hemisphere < IV < Anterior Lobe < cerebellar hemispheres < cerebellar cortex	Vascular smooth muscle cells	3.97582009590131	0.687
ZSCAN16	6.65e-13	zinc finger and SCAN domain containing 16	----+-	+++-+++-+-++	Filtered_Out	-	Labonte	0.701	0.154017	1	corpus callosum < telencephalic commissures	Not_Available	Not_Available	0.612
PAX5	6.67e-10	paired box 5	+-++++	Missing_P_Values	Filtered_Out	+	Ramaker	0.703	0.152744	1	subcuneiform nucleus < midbrain reticular formation	Cholinergic and monoaminergic neurons	5.46886575678045	0.983
TRMT10C	1.08e-07	tRNA methyltransferase 10C, mitochondrial RNase P subunit	---++-	++++-+--+---	++---++-	-	Ding	0.706	0.15118	1	subthalamic nucleus < subthalamus	Sympathetic noradrenergic neurons	3.92726443641264	0.618
PMFBP1	3.65e-07	polyamine modulated factor 1 binding protein 1	+++-++	+-+--++--+++	Filtered_Out	+	Ramaker	0.707	0.150724	1	locus ceruleus < pontine tegmentum	Peripheral sensory neurofilament neurons	5.32364599048966	0.356
TMEM67	3.38e-07	transmembrane protein 67	+---++	+++-++++--+-	Filtered_Out	+	Labonte	0.737	0.13266	1	central glial substance < myelencephalon < gray matter	Ependymal cells	5.1952029590477	0.566
SLC17A3	1.67e-07	solute carrier family 17 member 3	--+--+	Not_Available	Filtered_Out	-	Ramaker	0.738	0.131996	1	VIIB < posterior lobe of the vermis < vermis < cerebellar cortex	Telencephalon projecting excitatory neurons	5.30564455534324	0.541
GTF2IRD1	2.15e-08	GTF2I repeat domain containing 1	----+-	+-----++++++	-++++-+-	-	Labonte	0.742	0.129465	1	dorsal lateral geniculate nucleus < dorsal lateral geneiculate nucleus < dorsal thalamus	Enteric neurons	3.45766991804651	0.528
DCC	2.57e-14	DCC netrin 1 receptor	++++-+	----++-+--+-	Filtered_Out	-	Labonte	0.751	0.124529	1	CA3 field < hippocampal formation < limbic lobe	Telencephalon projecting inhibitory neurons	3.86850836475096	0.787
RPS6KL1	1.01e-07	ribosomal protein S6 kinase like 1	+--++-	----+-++++++	--+++-+-	-	Labonte	0.788	0.1032	1	V < anterior lobe of the vermis < vermis < cerebellar cortex	Sympathetic noradrenergic neurons	3.20011359192157	0.242
CNTN5	3.66e-07	contactin 5	--++-+	++-++-+++--+	Filtered_Out	+	Labonte	0.791	0.101804	1	dorsal lateral geniculate nucleus < dorsal lateral geneiculate nucleus < dorsal thalamus	Enteric neurons	4.74784998801108	0.584
TCTEX1D1	6.7e-08	Tctex1 domain containing 1	++++-+	--+-++++--+-	Filtered_Out	+	Labonte	0.797	0.0987209	1	central glial substance < myelencephalon < gray matter	Ependymal cells	5.78194929693987	0.518
PCLO	6.57e-13	piccolo presynaptic cytomatrix protein	-++--+	----+--+++-+	Not_Available	-	Labonte	0.799	0.0974631	1	CA3 field < hippocampal formation < limbic lobe	Cholinergic and monoaminergic neurons	3.0594309138566	0.829
SDK1	9.19e-09	sidekick cell adhesion molecule 1	-+++++	----++++++--	Filtered_Out	-	Labonte	0.805	0.0943396	1	CA3 field < hippocampal formation < limbic lobe	Peripheral sensory peptidergic neurons	2.66671939497139	0.705
GPC6	1.6e-09	glypican 6	--++-+	+++---+---+-	--+++-++	+	Ding	0.808	0.0928309	1	locus ceruleus < pontine tegmentum	Enteric neurons	5.31693731683651	0.914
BTN3A3	6.6e-08	butyrophilin subfamily 3 member A3	++-+--	++++++++-+-+	+---++++	+	Ding	0.838	0.0765301	1	supraoptic nucleus < anterior hypothalamic region	Not_Available	Not_Available	0.829
MIER1	2.62e-06	MIER1 transcriptional regulator	-++-+-	++++++----+-	Filtered_Out	+	Labonte	0.854	0.0683305	1	globus pallidus external segment < globus pallidus < basal ganglia	Enteric neurons	3.30656856842405	0.398
PSORS1C2	2.98e-07	psoriasis susceptibility 1 candidate 2	++-+--	Not_Available	Filtered_Out	+	Ramaker	0.86	0.0655867	1	lateral parabrachial nucleus < pontine tegmentum	Vascular endothelial cells	5.0468346698786	0.622
PLCG1	2.94e-07	phospholipase C gamma 1	---+--	+---+-++++++	--+-+++-	-	Labonte	0.868	0.0612332	1	VIIIA lateral hemisphere < VIIIA < Posterior Lobe < cerebellar hemispheres < cerebellar cortex	Cholinergic and monoaminergic neurons	2.64183744677499	0.252
TAOK3	1.49e-08	TAO kinase 3	----+-	+-----++--++	-+-++-+-	-	Labonte	0.876	0.0573667	1	globus pallidus external segment < globus pallidus < basal ganglia	Peripheral sensory non-peptidergic neurons	2.71069151956007	0.531
TCAIM	1.4e-07	T cell activation inhibitor, mitochondrial	-+++-+	-++--+++--++	-+++-+-+	-	Ramaker	0.884	0.0537349	1	III paravermis < III < Anterior Lobe < cerebellar hemispheres < cerebellar cortex	Peripheral sensory neurofilament neurons	3.06888058391449	0.608
ASIC2	3.77e-07	acid sensing ion channel subunit 2	++++--	---+---+++-+	Filtered_Out	-	Labonte	0.91	0.0411477	1	nucleus of the diagonal band horizontal division < nucleus of the diagonal band < substantia innominata < basal forebrain	Peripheral sensory non-peptidergic neurons	3.67800059222537	0.365
IK	2.32e-06	IK cytokine	++-++-	+-+-+++++++-	+-++-+++	+	Ding	0.918	0.0373268	1	central glial substance < myelencephalon < gray matter	Sympathetic cholinergic neurons	2.48710849996183	0.161
GRM5	6.21e-17	glutamate metabotropic receptor 5	++++-+	-+-+------+-	Filtered_Out	-	Labonte	0.921	0.0355818	1	septal nuclei < basal forebrain	Spinal cord inhibitory neurons	2.69070567775424	0.708
TENM2	2.77e-14	teneurin transmembrane protein 2	+++--+	----+-+++-+-	++-+--++	-	Ding	0.927	0.0328252	1	cuneus striate < cuneus < occipital lobe	Cholinergic and monoaminergic neurons	3.35455660793708	0.975
RAB27B	1.39e-09	RAB27B, member RAS oncogene family	++++-+	++-+--+++--+	Filtered_Out	+	Labonte	0.933	0.0298875	1	parahippocampal gyrus lateral bank of gyrus < parahippocampal gyrus < limbic lobe	Peripheral sensory non-peptidergic neurons	5.27957924833239	0.948
FAM172A	7.75e-10	family with sequence similarity 172 member A	-++--+	++-+-++-+-+-	Not_Available	-	Labonte	0.938	0.0276472	1	VIIIB lateral hemisphere < VIIIB < Posterior Lobe < cerebellar hemispheres < cerebellar cortex	Peripheral sensory non-peptidergic neurons	2.68221919989064	0.505
TTC12	8.38e-09	tetratricopeptide repeat domain 12	++----	+++-++++-+++	Filtered_Out	+	Labonte	0.94	0.0268889	1	central glial substance < myelencephalon < gray matter	Ependymal cells	5.77921636202419	0.704
ATP1A3	2.03e-06	ATPase Na+/K+ transporting subunit alpha 3	++-+-+	---+-+++++--	+--+++--	+	Ding	0.945	0.0246904	1	dorsal lateral geniculate nucleus < dorsal lateral geneiculate nucleus < dorsal thalamus	Hindbrain neurons	4.6154834999877	0.602
KIF15	3.68e-08	kinesin family member 15	++---+	+++-+++-+--+	Filtered_Out	+	Labonte	0.955	0.0201407	1	lingual gyrus striate < lingual gyrus < occipital lobe	Oligodendrocyte precursor cells	5.64112714107512	0.953
PRR16	1.19e-06	proline rich 16	++++--	-++-+------+	Filtered_Out	+	Ramaker	0.955	0.019999	1	VIIIB lateral hemisphere < VIIIB < Posterior Lobe < cerebellar hemispheres < cerebellar cortex	Spinal cord excitatory neurons	2.86295065837097	0.87
SPPL3	2.85e-10	signal peptide peptidase like 3	-+++--	++--+----+++	Not_Available	-	Labonte	0.955	0.0199425	1	corpus callosum < telencephalic commissures	Peripheral sensory neurofilament neurons	2.35524857505318	0.373
MEGF11	1.78e-10	multiple EGF like domains 11	+++--+	+++-++++--+-	Filtered_Out	+	Labonte	0.961	0.0173781	1	lateral mammillary nucleus < mammillary body < mammillary region	Oligodendrocyte precursor cells	3.17340914325478	0.84
FANCL	4.58e-07	FA complementation group L	-----+	++++++----++	-----+++	-	Labonte	0.962	0.0167996	1	corpus callosum < telencephalic commissures	Sympathetic noradrenergic neurons	3.6759759913453	0.696
CDK14	2.93e-07	cyclin dependent kinase 14	++++-+	++-+-+-+++--	+------+	-	Ding	0.97	0.0132331	1	CA4 field < hippocampal formation < limbic lobe	Cholinergic and monoaminergic neurons	3.23817115049914	0.772
LIN28B	6.57e-10	lin-28 homolog B	+-++++	-+----+----+	Filtered_Out	-	Labonte	0.975	0.0109384	1	preoptic region < hypothalamus	Cholinergic and monoaminergic neurons	3.59561227412821	0.913
ZNF197	2.28e-10	zinc finger protein 197	-++-++	--+--+-----+	Filtered_Out	-	Labonte	0.99	0.00437668	1	VIIIB lateral hemisphere < VIIIB < Posterior Lobe < cerebellar hemispheres < cerebellar cortex	Not_Available	Not_Available	0.249
HIST1H4L	6.17e-11	histone cluster 1 H4 family member l	-+-++-	Not_Available	Filtered_Out	+	Ramaker	1	0	1	III paravermis < III < Anterior Lobe < cerebellar hemispheres < cerebellar cortex	Enteric neurons	5.67366036980197	0.187
ANKK1	5.17e-09	ankyrin repeat and kinase domain containing 1	++--+-	Missing_P_Values	Filtered_Out	-	Ramaker	1	0	1	IV < anterior lobe of the vermis < vermis < cerebellar cortex	Ependymal cells	5.14854861636551	Not_Available
OTX2	8.91e-07	orthodenticle homeobox 2	--+-+-	Missing_P_Values	Filtered_Out	-	Ramaker	1	0	1	superior colliculus < midbrain tectum	Choroid epithelial cells	5.67783562285583	0.728
SIM1	1.47e-06	SIM bHLH transcription factor 1	+-+-++	Not_Available	Filtered_Out	+	Ramaker	1	0	1	paraventricular nucleus of the hypothalamus < anterior hypothalamic region	Peptidergic neurons	6.081771755902	0.05
ZKSCAN7	5.11e-10	zinc finger with KRAB and SCAN domains 7	+-++++	+-+---+---++	Filtered_Out	+	Labonte	1	0	1	IX < posterior lobe of the vermis < vermis < cerebellar cortex	Hindbrain neurons	4.64540988182165	0.788
NRG1	9.64e-10	neuregulin 1	+-++--	-----+---+++	++-++++-	+	Ding	1	0	1	basal nucleus of meynert < substantia innominata < basal forebrain	Not_Available	Not_Available	0.928
XRCC3	3.79e-09	X-ray repair cross complementing 3	------	-+----++++++	Filtered_Out	-	Labonte	1	0	1	IX < posterior lobe of the vermis < vermis < cerebellar cortex	Oligodendrocytes	3.9863850444926	0.396
APOPT1	9.26e-09	apoptogenic 1, mitochondrial	+---+-	+-+-+++-++--	Not_Available	+	Ramaker	1	0	1	supramarginal gyrus superior bank of gyrus < supramarginal gyrus < inferior parietal lobule < parietal lobe	Sympathetic cholinergic neurons	3.86919343832108	0.261
NKAPL	3.84e-08	NFKB activating protein like	---++-	+-+-+----+-+	Filtered_Out	+	Labonte	1	0	1	principal sensory nucleus of trigeminal nerve < trigeminal nuclei < pontine tegmentum	Ependymal cells	5.08271211725339	0.311
ABT1	1.16e-07	activator of basal transcription 1	++-+++	-++----+++++	+-+-+---	+	Ding	1	0	1	VIIIB lateral hemisphere < VIIIB < Posterior Lobe < cerebellar hemispheres < cerebellar cortex	Sympathetic cholinergic neurons	3.52763677445576	0.116
FHIT	2.74e-07	fragile histidine triad	-+-++-	-++-+-+---++	++------	+	Ding	1	0	1	zona incerta < ventral thalamus < thalamus	Choroid epithelial cells	5.60848901548749	0.884
HLA-DQA1	6.06e-07	major histocompatibility complex, class II, DQ alpha 1	----+-	+++--++-++--	Not_Available	-	Labonte	1	0	1	supraoptic nucleus < anterior hypothalamic region	Perivascular macrophages	5.00429757573023	0.999
MOB4	6.09e-07	MOB family member 4, phocein	-+++-+	++++-+------	Not_Available	+	Labonte	1	0	1	medial geniculate complex < dorsal thalamus	Sympathetic noradrenergic neurons	2.82015204088842	Not_Available
PCDHA6	6.79e-07	protocadherin alpha 6	++++-+	+-++++------	Filtered_Out	-	Labonte	1	0	1	VIIIB lateral hemisphere < VIIIB < Posterior Lobe < cerebellar hemispheres < cerebellar cortex	Cholinergic and monoaminergic neurons	5.12142141974706	0.054
HTT	8.85e-07	huntingtin	++++-+	------++++-+	Not_Available	-	Labonte	1	0	1	dorsal lateral geniculate nucleus < dorsal lateral geneiculate nucleus < dorsal thalamus	Cholinergic and monoaminergic neurons	2.63698335319815	0.321
ANKHD1	2.08e-06	ankyrin repeat and KH domain containing 1	--+-+-	+-+-++-+--+-	Filtered_Out	+	Labonte	1	0	1	IV lateral hemisphere < IV < Anterior Lobe < cerebellar hemispheres < cerebellar cortex	Enteric neurons	3.36518049160504	Not_Available
ANKHD1-EIF4EBP3	2.53e-06	ANKHD1-EIF4EBP3 readthrough	--++--	--+---+---++	Not_Available	-	Labonte	1	0	1	VIIIB lateral hemisphere < VIIIB < Posterior Lobe < cerebellar hemispheres < cerebellar cortex	Enteric neurons	3.36518049160504	Not_Available

## Sheet: Table S2
Supplementary Table S2. Across-study meta-analysis results from the first model using data from all brain regions from males.
gene_symbol	Howard_pvalue	gene_name	RamakerDir	LabonteDir	DingDir	meta_direction	min_p_study	meta_p	signed_log_meta	Bonferroni_meta_p	slim_region_location	cell_type_taxon	cell_type_taxon_zscore	DE_Prior_Rank
UBE2M	8.89e-07	ubiquitin conjugating enzyme E2 M	++-	++++++	-+-+	+	Labonte	2.85e-06	5.54459	0.000768	parolfactory gyri < frontal lobe	Peripheral sensory neurofilament neurons	3.17743122694966	Not_Available
CKB	1.76e-08	creatine kinase B	++-	++++++	-++-	+	Labonte	2.94e-06	5.53146	0.000791	dorsal lateral geniculate nucleus < dorsal lateral geneiculate nucleus < dorsal thalamus	Peripheral sensory neurofilament neurons	2.2233114665496	0.864
ITPR3	1.55e-06	inositol 1,4,5-trisphosphate receptor type 3	-+-	++++++	Filtered_Out	+	Labonte	3.95e-06	5.40332	0.00106	supraoptic nucleus < anterior hypothalamic region	Satellite glia	4.27437577594778	0.733
HSPA1A	8.13e-08	heat shock protein family A (Hsp70) member 1A	---	------	-+-+	-	Labonte	9.27e-05	4.03289	0.0249	corpus callosum < telencephalic commissures	Enteric glia	5.18641512450258	0.983
KDM3A	1.76e-09	lysine demethylase 3A	+--	----+-	Not_Available	-	Labonte	0.000201	3.69663	0.0541	globus pallidus internal segment < globus pallidus < basal ganglia	Ependymal cells	3.59907718503345	0.316
ARHGEF25	1.9e-06	Rho guanine nucleotide exchange factor 25	+++	++++--	Not_Available	+	Labonte	0.000361	3.44259	0.0971	VI paravermis < VI < Posterior Lobe < cerebellar hemispheres < cerebellar cortex	Peripheral sensory neurofilament neurons	2.86825843392875	0.292
ZC3H7B	2.91e-08	zinc finger CCCH-type containing 7B	+++	++++-+	++--	+	Labonte	0.000664	3.17787	0.179	pontine nuclei < basal part of pons	Sympathetic cholinergic neurons	2.36603288386083	0.183
MGAT4C	1.22e-06	MGAT4 family member C	+-+	------	--++	-	Labonte	0.000863	3.06402	0.232	dorsal motor nucleus of the vagus < myelencephalon < gray matter	Cholinergic and monoaminergic neurons	3.66053389443231	0.272
BAG5	9.18e-07	BCL2 associated athanogene 5	+--	------	-+--	-	Labonte	0.00143	2.84492	0.384	VIIIB lateral hemisphere < VIIIB < Posterior Lobe < cerebellar hemispheres < cerebellar cortex	Sympathetic cholinergic neurons	3.08399659801482	0.595
ZNF638	1.83e-07	zinc finger protein 638	---	+---+-	Not_Available	-	Labonte	0.00176	2.75541	0.472	VIIIB lateral hemisphere < VIIIB < Posterior Lobe < cerebellar hemispheres < cerebellar cortex	Not_Available	Not_Available	0.685
TMEM106B	1.22e-12	transmembrane protein 106B	--+	------	+-++	-	Labonte	0.00205	2.68722	0.553	reticular nucleus of thalamus < ventral thalamus	Cholinergic and monoaminergic neurons	3.26841697346521	0.857
BEND4	1.3e-07	BEN domain containing 4	+-+	------	Not_Available	-	Labonte	0.0028	2.55283	0.753	substantia nigra pars compacta < substantia nigra	Cholinergic and monoaminergic neurons	3.2158369602427	0.855
C16orf45	1.86e-09	BMERB Domain Containing 1	++-	++++--	+--+	+	Labonte	0.003	2.52275	0.807	dentate gyrus < hippocampal formation < limbic lobe	Cholinergic and monoaminergic neurons	2.31248811378339	0.584
ZDHHC21	7.5e-09	zinc finger DHHC-type containing 21	+-+	------	++--	-	Ding	0.00499	2.30204	1	VIIIB lateral hemisphere < VIIIB < Posterior Lobe < cerebellar hemispheres < cerebellar cortex	Peripheral sensory neurofilament neurons	2.82392946322424	0.752
METTL9	1.74e-10	methyltransferase like 9	+-+	+-+-++	-+++	+	Ding	0.00554	2.25659	1	body of the caudate nucleus < caudate nucleus < striatum < basal ganglia	Schwann cells	3.07976530243268	0.218
ZKSCAN8	2.01e-13	zinc finger with KRAB and SCAN domains 8	--+	-----+	Filtered_Out	-	Labonte	0.00712	2.14766	1	globus pallidus external segment < globus pallidus < basal ganglia	Hindbrain neurons	4.10962598131774	0.45
ZNF184	3.34e-08	zinc finger protein 184	+--	+-+---	----	-	Ramaker	0.00776	2.11035	1	CA1 field < hippocampal formation < limbic lobe	Non-glutamatergic neuroblasts	3.28351880097876	0.368
LST1	5.42e-09	leukocyte specific transcript 1	-+-	++++++	-+++	+	Ramaker	0.00805	2.09442	1	substantia nigra pars reticulata < substantia nigra	Not_Available	Not_Available	0.765
MANEA	1.88e-06	mannosidase endo-alpha	--+	------	+-++	-	Labonte	0.0083	2.08106	1	lateral group of nuclei dorsal division < lateral group of nuclei < dorsal thalamus	Hindbrain neurons	3.83091357174874	0.87
PSORS1C1	1.74e-08	psoriasis susceptibility 1 candidate 1	-+-	Missing_P_Values	Filtered_Out	-	Ramaker	0.0103	1.98506	1	temporal pole superior aspect < temporal pole < temporal lobe	Not_Available	Not_Available	0.0512
HLA-DQB1	2.33e-07	major histocompatibility complex, class II, DQ beta 1	-+-	------	Not_Available	-	Labonte	0.0104	1.98138	1	supraoptic nucleus < anterior hypothalamic region	Oligodendrocytes	5.45495155214386	0.989
SEMA6D	4.1e-09	semaphorin 6D	+--	----++	-++-	-	Labonte	0.0122	1.91345	1	substantia nigra pars compacta < substantia nigra	Sympathetic cholinergic neurons	3.0507872490882	0.981
FADS1	1.25e-07	fatty acid desaturase 1	---	------	+-++	-	Labonte	0.0126	1.90081	1	central glial substance < myelencephalon < gray matter	Satellite glia	2.64161538223522	0.866
SOX5	3.79e-09	SRY-box 5	--+	-----+	Filtered_Out	-	Labonte	0.0131	1.88304	1	central glial substance < myelencephalon < gray matter	Telencephalon projecting excitatory neurons	3.23285881562931	0.654
CDH22	1.88e-07	cadherin 22	++-	++++-+	--++	+	Labonte	0.0138	1.85997	1	IV < anterior lobe of the vermis < vermis < cerebellar cortex	Cholinergic and monoaminergic neurons	4.79293229388837	0.324
HARS	2.1e-07	histidyl-tRNA synthetase	+--	++++++	-++-	+	Ding	0.0189	1.72466	1	dorsal lateral geniculate nucleus < dorsal lateral geneiculate nucleus < dorsal thalamus	Sympathetic noradrenergic neurons	3.50987465853632	0.113
TRAF3	3.17e-07	TNF receptor associated factor 3	+++	-++---	----	-	Ding	0.0195	1.70955	1	central glial substance < myelencephalon < gray matter	Hindbrain neurons	2.9800683009023	0.428
HLA-B	4.33e-11	major histocompatibility complex, class I, B	++-	++++++	+-+-	+	Ramaker	0.0213	1.67179	1	supraoptic nucleus < anterior hypothalamic region	Not_Available	Not_Available	0.771
PPP6C	1.1e-06	protein phosphatase 6 catalytic subunit	+-+	------	+--+	-	Ding	0.0218	1.66074	1	reticular nucleus of thalamus < ventral thalamus	Sympathetic cholinergic neurons	2.94432522454954	0.577
SCYL1	6.11e-08	SCY1 like pseudokinase 1	++-	++++-+	--+-	+	Labonte	0.0227	1.64418	1	dorsal lateral geniculate nucleus < dorsal lateral geneiculate nucleus < dorsal thalamus	Sympathetic cholinergic neurons	2.96996663171946	0.207
ZNF165	1.95e-12	zinc finger protein 165	+++	++++++	Filtered_Out	+	Labonte	0.0234	1.631	1	dentate nucleus < cerebellar nuclei	Not_Available	Not_Available	0.958
RFTN2	5.41e-07	raftlin family member 2	---	------	++++	-	Labonte	0.0239	1.62092	1	corpus callosum < telencephalic commissures	Enteric glia	3.28226436108575	0.444
EPHB2	1.04e-06	EPH receptor B2	+--	--+---	----	-	Ding	0.0261	1.58319	1	corpus callosum < telencephalic commissures	Enteric glia	3.17103218033794	0.805
AREL1	3.04e-08	apoptosis resistant E3 ubiquitin protein ligase 1	+-+	----+-	+-+-	-	Ding	0.0279	1.55416	1	V < anterior lobe of the vermis < vermis < cerebellar cortex	Sympathetic noradrenergic neurons	3.69940043835784	0.305
HIST1H2BF	3.58e-08	histone cluster 1 H2B family member f	+++	++++++	Filtered_Out	+	Labonte	0.0323	1.49107	1	central glial substance < myelencephalon < gray matter	Ependymal cells	3.28000311007773	Not_Available
ASXL3	2.06e-06	ASXL transcriptional regulator 3	--+	+++--+	--++	+	Labonte	0.0326	1.48739	1	superior rostral gyrus < frontal lobe	Peripheral sensory non-peptidergic neurons	3.94108342751378	0.787
GPC5	1.35e-07	glypican 5	--+	-----+	+-++	-	Labonte	0.0351	1.4549	1	pontine nuclei < basal part of pons	Peripheral sensory non-peptidergic neurons	4.29845432769986	0.768
HIST1H2BN	6.9e-17	histone cluster 1 H2B family member n	-+-	++++++	Filtered_Out	+	Labonte	0.0352	1.45308	1	III paravermis < III < Anterior Lobe < cerebellar hemispheres < cerebellar cortex	Non-glutamatergic neuroblasts	4.23101334443968	0.121
FADS2	1.94e-08	fatty acid desaturase 2	---	------	----	-	Ding	0.0352	1.45307	1	central glial substance < myelencephalon < gray matter	Satellite glia	5.30636788248189	0.768
PAX6	1.67e-09	paired box 6	+++	------	---+	-	Ding	0.0396	1.4028	1	IX paravermis < IX < Posterior Lobe < cerebellar hemispheres < cerebellar cortex	Subcommissural organ hypendymal cells	3.87975115204495	0.825
USP3	2.49e-06	ubiquitin specific peptidase 3	---	------	+-+-	-	Labonte	0.0401	1.39644	1	V lateral hemisphere < V < Anterior Lobe < cerebellar hemispheres < cerebellar cortex	Enteric neurons	3.21797612618307	0.564
ZSCAN9	8.28e-13	zinc finger and SCAN domain containing 9	+++	++++++	Filtered_Out	+	Labonte	0.0407	1.39023	1	VIIIB lateral hemisphere < VIIIB < Posterior Lobe < cerebellar hemispheres < cerebellar cortex	Not_Available	Not_Available	0.315
PCDH9	3.53e-10	protocadherin 9	--+	-----+	++++	+	Ding	0.0441	1.35604	1	corpus callosum < telencephalic commissures	Oligodendrocytes	3.84835815637682	0.94
SGCZ	9.76e-10	sarcoglycan zeta	+-+	++++++	Filtered_Out	+	Labonte	0.047	1.32798	1	ventromedial hypothalamic nucleus < tuberal region	Enteric neurons	2.99594245710222	0.271
BTN2A1	6.69e-12	butyrophilin subfamily 2 member A1	+--	----+-	+--+	-	Labonte	0.0487	1.31259	1	VIIIB lateral hemisphere < VIIIB < Posterior Lobe < cerebellar hemispheres < cerebellar cortex	Not_Available	Not_Available	0.42
CCS	2.3e-06	copper chaperone for superoxide dismutase	-+-	++++++	+++-	+	Labonte	0.0516	1.2876	1	zona incerta < ventral thalamus < thalamus	Sympathetic cholinergic neurons	3.02968969462692	0.214
HS6ST3	1.66e-08	heparan sulfate 6-O-sulfotransferase 3	+-+	+++---	---+	-	Ding	0.0587	1.23135	1	dorsal lateral geniculate nucleus < dorsal lateral geneiculate nucleus < dorsal thalamus	Spinal cord inhibitory neurons	3.85813019687383	0.72
MARK3	2.68e-07	microtubule affinity regulating kinase 3	++-	+---+-	+-+-	-	Labonte	0.0612	1.21319	1	III paravermis < III < Anterior Lobe < cerebellar hemispheres < cerebellar cortex	Peripheral sensory neurofilament neurons	2.27828077755344	0.125
ZCCHC7	4.19e-12	zinc finger CCHC-type containing 7	---	++++++	++++	+	Labonte	0.0637	1.19581	1	dentate gyrus < hippocampal formation < limbic lobe	Hindbrain neurons	3.13901441237523	0.646
OLFM4	1.7e-12	olfactomedin 4	+++	+++-+-	Filtered_Out	+	Ramaker	0.0647	1.18936	1	supraoptic nucleus < anterior hypothalamic region	Peptidergic neurons	4.56491232412	0.99
ZDHHC5	3.47e-08	zinc finger DHHC-type containing 5	+--	--+-++	----	-	Ding	0.0693	1.15926	1	dorsal lateral geniculate nucleus < dorsal lateral geneiculate nucleus < dorsal thalamus	Sympathetic cholinergic neurons	3.2110028692152	0.262
TCF4	4.55e-16	transcription factor 4	-++	--+---	+-++	+	Labonte	0.0755	1.1222	1	VIIB < posterior lobe of the vermis < vermis < cerebellar cortex	Telencephalon inhibitory interneurons	3.77388307459323	0.968
ZNF501	5.35e-07	zinc finger protein 501	---	+---++	Filtered_Out	-	Labonte	0.078	1.1078	1	VIIIB lateral hemisphere < VIIIB < Posterior Lobe < cerebellar hemispheres < cerebellar cortex	Not_Available	Not_Available	0.179
RTN1	1.71e-08	reticulon 1	+-+	-+++-+	-+-+	+	Ding	0.0787	1.10427	1	superior rostral gyrus < frontal lobe	Sympathetic noradrenergic neurons	4.27437476304621	0.963
CDH9	9.7e-07	cadherin 9	+-+	+++-+-	-+++	+	Labonte	0.0791	1.10166	1	dentate gyrus < hippocampal formation < limbic lobe	Dentate gyrus granule neurons	3.53243921491756	0.0139
HIST1H2BO	9.65e-08	histone cluster 1 H2B family member o	-+-	Not_Available	Filtered_Out	-	Ramaker	0.0837	1.07702	1	III paravermis < III < Anterior Lobe < cerebellar hemispheres < cerebellar cortex	Ependymal cells	4.47946094136428	0.528
RPS6KL1	1.01e-07	ribosomal protein S6 kinase like 1	++-	++++++	+-+-	+	Labonte	0.0864	1.0635	1	V < anterior lobe of the vermis < vermis < cerebellar cortex	Sympathetic noradrenergic neurons	3.20011359192157	0.242
ELAVL2	9e-08	ELAV like RNA binding protein 2	+++	--+---	+--+	-	Ding	0.0865	1.06312	1	substantia nigra pars compacta < substantia nigra	Cholinergic and monoaminergic neurons	3.95611796344017	0.926
MR1	6.25e-08	major histocompatibility complex, class I-related	+++	------	-+++	-	Labonte	0.0892	1.04971	1	central glial substance < myelencephalon < gray matter	Choroid epithelial cells	3.9352029346417	0.814
ZKSCAN4	7.51e-14	zinc finger with KRAB and SCAN domains 4	--+	+-+++-	++-+	+	Ding	0.0913	1.03955	1	dentate gyrus < hippocampal formation < limbic lobe	Not_Available	Not_Available	0.353
RHOA	7.1e-07	ras homolog family member A	++-	++-+++	++-+	+	Ding	0.0925	1.0339	1	corpus callosum < telencephalic commissures	Sympathetic noradrenergic neurons	2.68918059819945	0.68
CNTNAP5	3.89e-09	contactin associated protein like 5	--+	++++++	Filtered_Out	+	Labonte	0.0954	1.02066	1	lateral group of nuclei dorsal division < lateral group of nuclei < dorsal thalamus	Enteric neurons	2.75891103538495	0.391
MIER1	2.62e-06	MIER1 transcriptional regulator	-+-	----+-	Filtered_Out	-	Labonte	0.0961	1.01728	1	globus pallidus external segment < globus pallidus < basal ganglia	Enteric neurons	3.30656856842405	0.398
CELF2	7.52e-08	CUGBP Elav-like family member 2	+-+	------	--+-	-	Ding	0.101	0.996491	1	lateral group of nuclei ventral division < lateral group of nuclei < dorsal thalamus	Telencephalon projecting excitatory neurons	3.45968749332584	0.948
CRB1	2.5e-07	crumbs cell polarity complex component 1	--+	----+-	+-++	-	Ding	0.102	0.991601	1	central glial substance < myelencephalon < gray matter	Cholinergic and monoaminergic neurons	5.4162160540302	0.623
HIST1H3I	6.38e-10	histone cluster 1 H3 family member i	+++	Not_Available	Filtered_Out	+	Ramaker	0.106	0.976551	1	V < anterior lobe of the vermis < vermis < cerebellar cortex	Satellite glia	3.24844635290804	0.451
SPRY2	8.26e-07	sprouty RTK signaling antagonist 2	---	-----+	+---	-	Ramaker	0.113	0.947857	1	IX paravermis < IX < Posterior Lobe < cerebellar hemispheres < cerebellar cortex	Enteric neurons	3.47774007250763	0.938
EYS	1.32e-06	eyes shut homolog	-++	+++---	Not_Available	+	Labonte	0.116	0.936119	1	VIIIB lateral hemisphere < VIIIB < Posterior Lobe < cerebellar hemispheres < cerebellar cortex	Not_Available	Not_Available	0.00999
RABEPK	1.56e-06	Rab9 effector protein with kelch motifs	++-	++++++	--++	+	Ramaker	0.119	0.924866	1	zona incerta < ventral thalamus < thalamus	Sympathetic cholinergic neurons	3.30391231298682	0.136
CAMKK2	1.88e-06	calcium/calmodulin dependent protein kinase kinase 2	+--	++++++	----	-	Labonte	0.122	0.913624	1	IX paravermis < IX < Posterior Lobe < cerebellar hemispheres < cerebellar cortex	Telencephalon projecting excitatory neurons	4.56797675895	0.565
BTN1A1	7.4e-09	butyrophilin subfamily 1 member A1	--+	Not_Available	Filtered_Out	-	Ramaker	0.124	0.905163	1	CA2 field < hippocampal formation < limbic lobe	Di- and mesencephalon inhibitory neurons	4.33940339359627	0.0995
SERPING1	2.45e-06	serpin family G member 1	+++	++++++	-+++	+	Ramaker	0.125	0.9031	1	central glial substance < myelencephalon < gray matter	Vascular and leptomeningeal cells	4.13708695278917	0.983
DENND1A	1.54e-14	DENN domain containing 1A	+-+	++++++	--+-	+	Ding	0.127	0.897065	1	basolateral nucleus < amygdala	Cholinergic and monoaminergic neurons	2.84876785804461	0.599
OR2B2	2.79e-12	olfactory receptor family 2 subfamily B member 2	++-	Not_Available	Filtered_Out	+	Ramaker	0.131	0.882043	1	hypoglossal nucleus < myelencephalon < gray matter	Hindbrain neurons	6.08486984459331	0.0751
HIST1H1B	9.97e-14	histone cluster 1 H1 family member b	++-	Not_Available	Filtered_Out	-	Ramaker	0.143	0.846038	1	III paravermis < III < Anterior Lobe < cerebellar hemispheres < cerebellar cortex	Not_Available	Not_Available	0.491
PCDHA6	6.79e-07	protocadherin alpha 6	+-+	------	Filtered_Out	-	Ramaker	0.143	0.845271	1	VIIIB lateral hemisphere < VIIIB < Posterior Lobe < cerebellar hemispheres < cerebellar cortex	Cholinergic and monoaminergic neurons	5.12142141974706	0.054
SORBS3	4.46e-08	sorbin and SH3 domain containing 3	-+-	++++++	-++-	+	Ding	0.144	0.842337	1	cuneate nucleus < myelencephalon < gray matter	Choroid epithelial cells	2.69134398604954	0.407
PLA2R1	3.98e-07	phospholipase A2 receptor 1	-++	+++-++	Filtered_Out	+	Labonte	0.147	0.832381	1	IV lateral hemisphere < IV < Anterior Lobe < cerebellar hemispheres < cerebellar cortex	Vascular smooth muscle cells	3.97582009590131	0.687
VPS41	1.94e-06	VPS41 subunit of HOPS complex	+-+	--+---	++-+	+	Ding	0.149	0.828102	1	fusiform gyrus lateral bank of gyrus < fusiform gyrus < temporal lobe	Peripheral sensory neurofilament neurons	3.86058381099991	0.376
INPP4B	3.71e-07	inositol polyphosphate-4-phosphatase type II B	+-+	++---+	+---	-	Ding	0.156	0.806961	1	basal nucleus of meynert < substantia innominata < basal forebrain	Cholinergic and monoaminergic neurons	3.10686119920757	0.888
BAZ2B	1.32e-07	bromodomain adjacent to zinc finger domain 2B	-+-	+---++	+---	-	Ding	0.158	0.800693	1	corpus callosum < telencephalic commissures	Enteric neurons	3.13509874745176	0.588
STK19	7.06e-07	serine/threonine kinase 19	-+-	-+-++-	+-++	+	Ding	0.159	0.799332	1	VIIIB paravermis < VIIIB < Posterior Lobe < cerebellar hemispheres < cerebellar cortex	Sympathetic cholinergic neurons	3.45701413647564	0.0751
CHMP3	4e-07	charged multivesicular body protein 3	+-+	+++++-	-+++	+	Labonte	0.159	0.798776	1	claustrum < cerebral nuclei	Sympathetic cholinergic neurons	3.23083923103447	Not_Available
RFWD2	7e-09	COP1 E3 ubiquitin ligase	+--	+++-+-	+---	-	Ramaker	0.168	0.775776	1	dentate gyrus < hippocampal formation < limbic lobe	Peripheral sensory neurofilament neurons	2.97425684266462	0.202
NICN1	5.99e-07	nicolin 1	---	+++++-	----	-	Ramaker	0.17	0.769401	1	fusiform gyrus bank of cos < fusiform gyrus < temporal lobe	Sympathetic noradrenergic neurons	2.48723259765726	0.231
GINM1	2.54e-06	glycoprotein integral membrane 1	-+-	+-----	++-+	+	Ding	0.172	0.763874	1	corpus callosum < telencephalic commissures	Sympathetic noradrenergic neurons	4.30444805665209	0.416
C11orf31	5.11e-07	selenoprotein H	++-	+++--+	--+-	+	Labonte	0.174	0.760514	1	superior temporal gyrus lateral bank of gyrus < superior temporal gyrus < temporal lobe	Sympathetic cholinergic neurons	2.47081378820764	Not_Available
BAD	1.35e-06	BCL2 associated agonist of cell death	++-	-+++-+	----	-	Labonte	0.176	0.754348	1	superior rostral gyrus < frontal lobe	Sympathetic cholinergic neurons	4.23641507854015	0.264
ANKS1B	1.5e-06	ankyrin repeat and sterile alpha motif domain containing 1B	+-+	++--++	++++	+	Ding	0.18	0.743886	1	CA1 field < hippocampal formation < limbic lobe	Oligodendrocytes	3.62757275479769	0.695
SGIP1	1.68e-09	SH3 domain GRB2 like endophilin interacting protein 1	--+	------	--++	-	Labonte	0.187	0.727022	1	CA4 field < hippocampal formation < limbic lobe	Enteric neurons	3.3600428279968	0.823
PQLC2L	7.05e-09	PQ loop repeat containing 2 like	+--	----++	Filtered_Out	-	Labonte	0.189	0.723153	1	dorsal lateral geniculate nucleus < dorsal lateral geneiculate nucleus < dorsal thalamus	Not_Available	Not_Available	0.761
SLC4A9	2.66e-06	solute carrier family 4 member 9	-+-	---+++	Filtered_Out	-	Labonte	0.19	0.720797	1	principal sensory nucleus of trigeminal nerve < trigeminal nuclei < pontine tegmentum	Hindbrain neurons	4.77984052043041	0.393
ACVR1B	5.28e-07	activin A receptor type 1B	+-+	--++++	+---	-	Ramaker	0.191	0.719179	1	CA3 field < hippocampal formation < limbic lobe	Cholinergic and monoaminergic neurons	3.23201938751616	0.523
MARCH10	2.76e-07	membrane associated ring-CH-type finger 10	---	++-++-	Not_Available	+	Labonte	0.193	0.713596	1	central glial substance < myelencephalon < gray matter	Ependymal cells	5.90134026945877	0.2
LRFN5	2.04e-12	leucine rich repeat and fibronectin type III domain containing 5	+-+	+-----	+---	-	Labonte	0.202	0.695059	1	dentate gyrus < hippocampal formation < limbic lobe	Peripheral sensory non-peptidergic neurons	2.43755385014259	0.77
ASCC3	8.91e-08	activating signal cointegrator 1 complex subunit 3	--+	------	++++	-	Ramaker	0.203	0.693286	1	dentate gyrus < hippocampal formation < limbic lobe	Enteric neurons	2.8330673764006	0.774
ERBB4	1.29e-13	erb-b2 receptor tyrosine kinase 4	+-+	++---+	++--	-	Labonte	0.207	0.684142	1	substantia nigra pars compacta < substantia nigra	Telencephalon inhibitory interneurons	4.76943202691819	0.894
BTN3A2	3.96e-13	butyrophilin subfamily 3 member A2	-+-	---+--	----	-	Ding	0.207	0.683233	1	supraoptic nucleus < anterior hypothalamic region	Not_Available	Not_Available	0.845
NEGR1	3.55e-15	neuronal growth regulator 1	+-+	--+---	++-+	-	Ding	0.211	0.675652	1	lingual gyrus striate < lingual gyrus < occipital lobe	Cholinergic and monoaminergic neurons	3.43387497988335	0.974
MAP9	7.15e-07	microtubule associated protein 9	+-+	------	++++	+	Ding	0.215	0.66806	1	medial mammillary nucleus < mammillary body < mammillary region	Cholinergic and monoaminergic neurons	2.81388160029267	0.931
ZFHX4	5.27e-09	zinc finger homeobox 4	---	----++	++++	-	Ding	0.219	0.659812	1	subthalamic nucleus < subthalamus	Cholinergic and monoaminergic neurons	4.22953199576822	0.799
RBFOX1	6.09e-17	RNA binding fox-1 homolog 1	+-+	+++++-	--+-	-	Ding	0.225	0.646978	1	dentate gyrus < hippocampal formation < limbic lobe	Peripheral sensory non-peptidergic neurons	3.48888258302817	0.717
ETFDH	1.44e-06	electron transfer flavoprotein dehydrogenase	--+	+---+-	-+++	+	Ding	0.229	0.640976	1	globus pallidus internal segment < globus pallidus < basal ganglia	Sympathetic cholinergic neurons	4.06593704014729	0.678
CSMD1	3.31e-07	CUB and Sushi multiple domains 1	+-+	+++-++	----	-	Ding	0.239	0.622372	1	dentate gyrus < hippocampal formation < limbic lobe	Peripheral sensory non-peptidergic neurons	3.54623054897492	0.832
NRD1	2.66e-08	nardilysin convertase	+-+	++--++	--+-	-	Ding	0.24	0.620282	1	dorsal lateral geniculate nucleus < dorsal lateral geneiculate nucleus < dorsal thalamus	Enteric neurons	2.59847808488664	Not_Available
IGSF6	1.56e-09	immunoglobulin superfamily member 6	-++	++++++	Filtered_Out	+	Ramaker	0.241	0.618221	1	substantia nigra pars reticulata < substantia nigra	Perivascular macrophages	5.69320947447033	0.904
VRK2	9.97e-09	VRK serine/threonine kinase 2	-+-	---+++	++-+	+	Ramaker	0.243	0.614303	1	corpus callosum < telencephalic commissures	Microglia	4.24111531018962	0.546
B3GALTL	5.7e-12	beta 3-glucosyltransferase	+--	----++	+--+	-	Labonte	0.262	0.582219	1	lateral group of nuclei dorsal division < lateral group of nuclei < dorsal thalamus	Not_Available	Not_Available	Not_Available
BCHE	2.39e-07	butyrylcholinesterase	---	----+-	++++	-	Labonte	0.263	0.579265	1	lateral group of nuclei dorsal division < lateral group of nuclei < dorsal thalamus	Enteric neurons	4.87376600228417	0.992
HIST1H3J	1.09e-14	histone cluster 1 H3 family member j	-+-	Not_Available	Filtered_Out	-	Ramaker	0.271	0.567008	1	VI < posterior lobe of the vermis < vermis < cerebellar cortex	Non-glutamatergic neuroblasts	4.7069109016322	0.0751
ZMAT2	2.44e-06	zinc finger matrin-type 2	++-	+++++-	---+	+	Labonte	0.272	0.565923	1	putamen < striatum < basal ganglia	Sympathetic cholinergic neurons	3.38506255416219	0.203
TCAIM	1.4e-07	T cell activation inhibitor, mitochondrial	+-+	++--++	-+-+	-	Ramaker	0.273	0.563703	1	III paravermis < III < Anterior Lobe < cerebellar hemispheres < cerebellar cortex	Peripheral sensory neurofilament neurons	3.06888058391449	0.608
CABP1	1.01e-08	calcium binding protein 1	++-	++++-+	----	+	Labonte	0.273	0.563102	1	postcentral gyrus bank of the central sulcus < postcentral gyrus < parietal lobe	Not_Available	Not_Available	0.769
MED19	1.75e-07	mediator complex subunit 19	++-	++++++	+--+	+	Labonte	0.273	0.563081	1	CA4 field < hippocampal formation < limbic lobe	Sympathetic cholinergic neurons	2.75665720184329	0.125
RANGAP1	3.07e-08	Ran GTPase activating protein 1	++-	+-++++	----	-	Labonte	0.274	0.562256	1	supramarginal gyrus superior bank of gyrus < supramarginal gyrus < inferior parietal lobule < parietal lobe	Cholinergic and monoaminergic neurons	2.64465890210927	0.525
PCDHA1	5.44e-08	protocadherin alpha 1	---	----+-	Not_Available	-	Labonte	0.285	0.545584	1	midbrain raphe nuclei < midbrain tegmentum	Sympathetic cholinergic neurons	4.87790313647664	Not_Available
TRMT61A	3.68e-09	tRNA methyltransferase 61A	++-	-++-+-	Not_Available	+	Labonte	0.289	0.538444	1	central glial substance < myelencephalon < gray matter	Sympathetic cholinergic neurons	4.17273728456568	0.267
ADCK3	1.43e-08	coenzyme Q8A	+--	--+-+-	----	-	Ding	0.3	0.522846	1	V lateral hemisphere < V < Anterior Lobe < cerebellar hemispheres < cerebellar cortex	Sympathetic noradrenergic neurons	3.10916895544605	Not_Available
PROX2	7.55e-10	prospero homeobox 2	--+	Missing_P_Values	Not_Available	-	Ramaker	0.301	0.521966	1	globose nucleus < cerebellar nuclei	Olfactory ensheathing cells	4.28919804920121	0.148
C3orf84	2.53e-07	chromosome 3 open reading frame 84	+-+	Not_Available	Not_Available	+	Ramaker	0.302	0.519607	1	subcuneiform nucleus < midbrain reticular formation	Telencephalon projecting inhibitory neurons	4.45555292702574	Not_Available
CCDC36	6.57e-07	coiled-coil domain containing 36	+++	-+-++-	Filtered_Out	+	Labonte	0.304	0.517031	1	globose nucleus < cerebellar nuclei	Spinal cord inhibitory neurons	2.89073800123078	0.054
OR12D3	1.2e-09	olfactory receptor family 12 subfamily D member 3	+++	Not_Available	Filtered_Out	+	Ramaker	0.306	0.514396	1	lateral tuberal nucleus < tuberal region	Gene detected; No expression measured	Not_Available	0.0523
EXT1	1.2e-06	exostosin glycosyltransferase 1	+-+	+++---	+--+	+	Labonte	0.307	0.513416	1	CA1 field < hippocampal formation < limbic lobe	Ependymal cells	3.69044701771994	0.81
LPIN3	1.01e-06	lipin 3	-+-	-+++++	Filtered_Out	+	Ramaker	0.307	0.513353	1	oculomotor nuclear complex < midbrain tegmentum	Vascular and leptomeningeal cells	5.39737143526353	0.0659
PCNP	2.33e-07	PEST proteolytic signal containing nuclear protein	+-+	-+-+-+	+--+	+	Ding	0.319	0.49595	1	globus pallidus external segment < globus pallidus < basal ganglia	Enteric neurons	4.12396423066094	0.406
PMFBP1	3.65e-07	polyamine modulated factor 1 binding protein 1	-++	+--+++	Filtered_Out	+	Ramaker	0.323	0.490971	1	locus ceruleus < pontine tegmentum	Peripheral sensory neurofilament neurons	5.32364599048966	0.356
FAM120A	3.67e-08	family with sequence similarity 120A	--+	+-+-++	-+-+	-	Ding	0.336	0.473285	1	inferior olivary complex < myelencephalon < gray matter	Enteric neurons	2.57443704514341	0.649
CNTN5	3.66e-07	contactin 5	+-+	+++--+	Filtered_Out	+	Labonte	0.342	0.46599	1	dorsal lateral geniculate nucleus < dorsal lateral geneiculate nucleus < dorsal thalamus	Enteric neurons	4.74784998801108	0.584
CTNND1	7.75e-08	catenin delta 1	--+	+-+--+	-+--	-	Ding	0.342	0.465657	1	central glial substance < myelencephalon < gray matter	Peripheral sensory non-peptidergic neurons	3.04181193393998	Not_Available
ASTN2	2.19e-11	astrotactin 2	-+-	--++++	++--	+	Ding	0.345	0.461649	1	central glial substance < myelencephalon < gray matter	Enteric neurons	2.52990794163297	0.744
TYR	6.97e-09	tyrosinase	-++	Not_Available	Filtered_Out	+	Ramaker	0.346	0.461412	1	inferior temporal gyrus lateral bank of gyrus < inferior temporal gyrus < temporal lobe	Spinal cord inhibitory neurons	5.43895820048014	0.504
PTPRS	2.3e-06	protein tyrosine phosphatase receptor type S	---	++++--	--+-	-	Ding	0.351	0.454717	1	dorsal lateral geniculate nucleus < dorsal lateral geneiculate nucleus < dorsal thalamus	Hindbrain neurons	3.41680827717013	0.624
CACNA1E	2.86e-11	calcium voltage-gated channel subunit alpha1 E	--+	----+-	-++-	-	Ding	0.354	0.451547	1	inferior olivary complex < myelencephalon < gray matter	Telencephalon projecting excitatory neurons	3.11168061889145	0.753
DENND1B	1.45e-08	DENN domain containing 1B	+-+	++--+-	-++-	-	Ding	0.354	0.451278	1	abducens nucleus < pontine tegmentum	Hindbrain neurons	2.8469905646128	0.879
MEGF11	1.78e-10	multiple EGF like domains 11	--+	++--+-	Filtered_Out	-	Labonte	0.354	0.451027	1	lateral mammillary nucleus < mammillary body < mammillary region	Oligodendrocyte precursor cells	3.17340914325478	0.84
TMEM67	3.38e-07	transmembrane protein 67	-++	++--+-	Filtered_Out	+	Labonte	0.356	0.448291	1	central glial substance < myelencephalon < gray matter	Ependymal cells	5.1952029590477	0.566
TMEM161B	4.77e-14	transmembrane protein 161B	+-+	----+-	-+++	-	Labonte	0.365	0.438217	1	VIIIB lateral hemisphere < VIIIB < Posterior Lobe < cerebellar hemispheres < cerebellar cortex	Hindbrain neurons	3.25705381699828	0.572
MEF2C	1.58e-12	myocyte enhancer factor 2C	+++	+++--+	---+	+	Labonte	0.383	0.41646	1	lingual gyrus striate < lingual gyrus < occipital lobe	Telencephalon projecting excitatory neurons	5.72876305964627	0.978
RHOBTB1	1.57e-06	Rho related BTB domain containing 1	+++	--+-++	----	-	Ding	0.386	0.413604	1	central glial substance < myelencephalon < gray matter	Pericytes	3.79887133588337	0.884
ACTL8	6.06e-07	actin like 8	+--	Not_Available	Filtered_Out	-	Ramaker	0.388	0.411317	1	globose nucleus < cerebellar nuclei	Not_Available	Not_Available	0.466
LRP1B	2.73e-09	LDL receptor related protein 1B	--+	--+--+	+++-	-	Ding	0.389	0.409528	1	parolfactory gyri < frontal lobe	Dentate gyrus granule neurons	3.14664401885536	0.865
RSRC1	2.6e-14	arginine and serine rich coiled-coil 1	-+-	+--+-+	++-+	+	Ding	0.392	0.406983	1	dorsal lateral geniculate nucleus < dorsal lateral geneiculate nucleus < dorsal thalamus	Sympathetic cholinergic neurons	4.67423024890706	0.582
TMEM258	5.55e-07	transmembrane protein 258	-+-	+++++-	+-+-	+	Ding	0.393	0.405963	1	corpus callosum < telencephalic commissures	Sympathetic noradrenergic neurons	4.05633443300144	0.218
NOX4	1.16e-06	NADPH oxidase 4	-+-	+++-++	Filtered_Out	+	Labonte	0.394	0.403959	1	abducens nucleus < pontine tegmentum	Enteric neurons	4.55638009065575	0.906
GTF2IRD1	2.15e-08	GTF2I repeat domain containing 1	-+-	++++++	+-+-	+	Labonte	0.399	0.399016	1	dorsal lateral geniculate nucleus < dorsal lateral geneiculate nucleus < dorsal thalamus	Enteric neurons	3.45766991804651	0.528
RERE	1.43e-11	arginine-glutamic acid dipeptide repeats	+-+	++++++	-+--	+	Ding	0.401	0.396389	1	V lateral hemisphere < V < Anterior Lobe < cerebellar hemispheres < cerebellar cortex	Sympathetic cholinergic neurons	2.97042255583533	0.53
FAM172A	7.75e-10	family with sequence similarity 172 member A	--+	+-+-+-	Not_Available	-	Ramaker	0.403	0.394308	1	VIIIB lateral hemisphere < VIIIB < Posterior Lobe < cerebellar hemispheres < cerebellar cortex	Peripheral sensory non-peptidergic neurons	2.68221919989064	0.505
SOX6	4.17e-07	SRY-box 6	-++	+----+	Filtered_Out	-	Labonte	0.411	0.386123	1	nucleus of the diagonal band horizontal division < nucleus of the diagonal band < substantia innominata < basal forebrain	Oligodendrocyte precursor cells	3.77243808724271	0.933
ZNF35	4.66e-07	zinc finger protein 35	-+-	+---+-	-+--	-	Ding	0.432	0.364807	1	zona incerta < ventral thalamus < thalamus	Sympathetic cholinergic neurons	2.42941816107446	0.151
PCDHA7	2.25e-06	protocadherin alpha 7	+++	--+-++	Not_Available	+	Labonte	0.435	0.361163	1	midbrain raphe nuclei < midbrain tegmentum	Hindbrain neurons	3.45083045485666	Not_Available
HTT	8.85e-07	huntingtin	+-+	++++-+	Not_Available	+	Labonte	0.441	0.355937	1	dorsal lateral geniculate nucleus < dorsal lateral geneiculate nucleus < dorsal thalamus	Cholinergic and monoaminergic neurons	2.63698335319815	0.321
STAU1	1.34e-06	staufen double-stranded RNA binding protein 1	+--	++++++	-+--	+	Labonte	0.445	0.351893	1	motor nucleus of trigeminal nerve < trigeminal nuclei < pontine tegmentum	Cholinergic and monoaminergic neurons	2.27957428896524	0.258
PSEN2	2.68e-06	presenilin 2	++-	+++++-	---+	+	Ramaker	0.445	0.351423	1	dorsal lateral geniculate nucleus < dorsal lateral geneiculate nucleus < dorsal thalamus	Sympathetic cholinergic neurons	2.82785966242627	0.438
SORCS3	2.27e-19	sortilin related VPS10 domain containing receptor 3	+-+	----++	--+-	-	Labonte	0.461	0.336506	1	claustrum < cerebral nuclei	Cholinergic and monoaminergic neurons	4.66244545834245	0.601
PPID	2.41e-06	peptidylprolyl isomerase D	+--	+-++--	+--+	-	Ding	0.466	0.331484	1	subthalamic nucleus < subthalamus	Sympathetic noradrenergic neurons	4.06860690350549	0.116
SF3B1	1.78e-08	splicing factor 3b subunit 1	--+	+---+-	++-+	-	Ramaker	0.477	0.321668	1	corpus callosum < telencephalic commissures	Enteric neurons	2.7602558536192	0.542
PLCL1	7.79e-07	phospholipase C like 1 (inactive)	---	-----+	---+	-	Labonte	0.487	0.312653	1	inferior olivary complex < myelencephalon < gray matter	Oligodendrocytes	3.5006278468572	0.831
GRIK5	2.06e-07	glutamate ionotropic receptor kainate type subunit 5	+-+	+++++-	+-+-	+	Ding	0.488	0.311705	1	CA3 field < hippocampal formation < limbic lobe	Telencephalon projecting excitatory neurons	2.66933952447768	0.327
MOB4	6.09e-07	MOB family member 4, phocein	+-+	------	Not_Available	-	Ramaker	0.492	0.308314	1	medial geniculate complex < dorsal thalamus	Sympathetic noradrenergic neurons	2.82015204088842	Not_Available
CTTNBP2	1.26e-07	cortactin binding protein 2	--+	----++	+++-	-	Ding	0.495	0.305289	1	corpus callosum < telencephalic commissures	Telencephalon projecting excitatory neurons	2.85629697658472	0.808
DCC	2.57e-14	DCC netrin 1 receptor	+-+	-+--+-	Filtered_Out	-	Ramaker	0.496	0.304505	1	CA3 field < hippocampal formation < limbic lobe	Telencephalon projecting inhibitory neurons	3.86850836475096	0.787
SLC30A9	2.62e-07	solute carrier family 30 member 9	+-+	--+---	---+	-	Ding	0.497	0.304049	1	lateral mammillary nucleus < mammillary body < mammillary region	Cholinergic and monoaminergic neurons	2.53826229017514	0.345
SCAI	1.19e-07	suppressor of cancer cell invasion	+-+	--+-+-	Not_Available	-	Labonte	0.498	0.302737	1	cuneus striate < cuneus < occipital lobe	Cholinergic and monoaminergic neurons	3.17519641074897	0.677
ESRRG	1.31e-07	estrogen related receptor gamma	+--	-----+	+---	-	Ding	0.5	0.300683	1	pontine nuclei < basal part of pons	Hindbrain neurons	5.83466932445449	0.79
ESR2	2.67e-09	estrogen receptor 2	-++	+---++	Filtered_Out	+	Labonte	0.501	0.299932	1	paraventricular nucleus of the hypothalamus < anterior hypothalamic region	Cholinergic and monoaminergic neurons	5.66013271833836	0.399
PRSS16	6.41e-09	serine protease 16	+--	Missing_P_Values	Filtered_Out	+	Ramaker	0.51	0.292054	1	postcentral gyrus superior lateral aspect of gyrus < postcentral gyrus < parietal lobe	Sympathetic noradrenergic neurons	4.25160226046541	0.734
ABT1	1.16e-07	activator of basal transcription 1	+++	-+++++	+---	+	Ramaker	0.514	0.288785	1	VIIIB lateral hemisphere < VIIIB < Posterior Lobe < cerebellar hemispheres < cerebellar cortex	Sympathetic cholinergic neurons	3.52763677445576	0.116
PRR16	1.19e-06	proline rich 16	+--	-----+	Filtered_Out	-	Ramaker	0.516	0.287055	1	VIIIB lateral hemisphere < VIIIB < Posterior Lobe < cerebellar hemispheres < cerebellar cortex	Spinal cord excitatory neurons	2.86295065837097	0.87
GRM5	6.21e-17	glutamate metabotropic receptor 5	+-+	----+-	Filtered_Out	-	Ramaker	0.518	0.285373	1	septal nuclei < basal forebrain	Spinal cord inhibitory neurons	2.69070567775424	0.708
ZSCAN31	1.82e-10	zinc finger and SCAN domain containing 31	---	--+--+	++++	+	Ding	0.52	0.28438	1	V lateral hemisphere < V < Anterior Lobe < cerebellar hemispheres < cerebellar cortex	Not_Available	Not_Available	0.551
LTBP3	8.14e-07	latent transforming growth factor beta binding protein 3	-+-	++-+++	--++	+	Ding	0.526	0.279356	1	central glial substance < myelencephalon < gray matter	Choroid epithelial cells	4.40627315983146	0.827
CTNNA3	1.69e-10	catenin alpha 3	-+-	---+++	Filtered_Out	-	Labonte	0.528	0.277584	1	corpus callosum < telencephalic commissures	Schwann cells	4.05876404985967	0.707
CDH13	1.59e-11	cadherin 13	+++	+-+--+	--++	+	Labonte	0.53	0.275757	1	reticular nucleus of thalamus < ventral thalamus	Cholinergic and monoaminergic neurons	5.54202884977809	0.826
HMGN4	1.07e-06	high mobility group nucleosomal binding domain 4	+-+	+-----	+--+	-	Ramaker	0.535	0.271699	1	lateral mammillary nucleus < mammillary body < mammillary region	Not_Available	Not_Available	0.208
RAB3B	1.61e-06	RAB3B, member RAS oncogene family	-++	---+-+	+--+	-	Labonte	0.536	0.270677	1	nucleus of the diagonal band horizontal division < nucleus of the diagonal band < substantia innominata < basal forebrain	Sympathetic noradrenergic neurons	5.81980021903417	0.954
SAMD5	1.21e-08	sterile alpha motif domain containing 5	-+-	----++	--+-	-	Labonte	0.548	0.260936	1	locus ceruleus < pontine tegmentum	Enteric neurons	3.41099224324459	0.882
CHD6	1.38e-10	chromodomain helicase DNA binding protein 6	-++	++++-+	+--+	+	Ding	0.55	0.259739	1	central glial substance < myelencephalon < gray matter	Cholinergic and monoaminergic neurons	3.19207777428948	0.655
KLC1	2.46e-10	kinesin light chain 1	+--	--+-+-	-+++	+	Ramaker	0.555	0.255472	1	corpus callosum < telencephalic commissures	Sympathetic cholinergic neurons	2.98086183940725	0.629
PGBD1	5.95e-14	piggyBac transposable element derived 1	---	+---+-	++--	-	Ding	0.567	0.246083	1	VIIB < posterior lobe of the vermis < vermis < cerebellar cortex	Cholinergic and monoaminergic neurons	2.67936848883206	0.438
PCDHA2	4.57e-08	protocadherin alpha 2	--+	---+++	Filtered_Out	-	Labonte	0.58	0.236441	1	midbrain raphe nuclei < midbrain tegmentum	Spinal cord inhibitory neurons	3.87457447125714	0.631
POGZ	3.16e-07	pogo transposable element derived with ZNF domain	--+	+---++	++--	-	Ding	0.583	0.234286	1	corpus callosum < telencephalic commissures	Enteric neurons	2.55794199138711	0.0413
EMILIN3	3.37e-09	elastin microfibril interfacer 3	+++	++++-+	--+-	-	Ding	0.583	0.234152	1	cuneus striate < cuneus < occipital lobe	Peripheral sensory peptidergic neurons	3.998151794001	0.351
MICB	2.62e-07	MHC class I polypeptide-related sequence B	-+-	++-++-	Filtered_Out	+	Ramaker	0.586	0.232124	1	dentate gyrus < hippocampal formation < limbic lobe	Sympathetic noradrenergic neurons	4.63295825716416	0.774
MYRF	1.68e-08	myelin regulatory factor	-+-	---+++	+-++	-	Ding	0.587	0.231428	1	corpus callosum < telencephalic commissures	Oligodendrocytes	6.01454099812577	0.801
ZNF536	1.62e-06	zinc finger protein 536	-+-	---+++	++-+	+	Ding	0.591	0.228264	1	corpus callosum < telencephalic commissures	Telencephalon inhibitory interneurons	2.84477685813301	0.527
PRR34	5.59e-08	PRR34 long non-coding RNA	-+-	+-+++-	Filtered_Out	-	Ramaker	0.592	0.227875	1	preoptic region < hypothalamus	Not_Available	Not_Available	0.233
HIST1H2BL	3.54e-12	histone cluster 1 H2B family member l	-++	+++-++	Not_Available	+	Labonte	0.597	0.223934	1	central glial substance < myelencephalon < gray matter	Non-glutamatergic neuroblasts	3.57586137470859	0.0554
PHF2	2.32e-06	PHD finger protein 2	---	++++++	----	-	Labonte	0.607	0.216483	1	central glial substance < myelencephalon < gray matter	Enteric neurons	3.35069240040798	0.125
HSPE1-MOB4	2.29e-07	HSPE1-MOB4 readthrough	++-	Not_Available	Not_Available	+	Ramaker	0.612	0.213382	1	medial mammillary nucleus < mammillary body < mammillary region	Not_Available	Not_Available	Not_Available
RBMS3	7.31e-07	RNA binding motif single stranded interacting protein 3	-++	++---+	Filtered_Out	+	Labonte	0.617	0.20966	1	medial mammillary nucleus < mammillary body < mammillary region	Enteric neurons	3.2617952846437	0.927
CACNA2D1	2.52e-06	calcium voltage-gated channel auxiliary subunit alpha2delta 1	+-+	+-+-+-	-+-+	+	Ding	0.628	0.202209	1	dentate gyrus < hippocampal formation < limbic lobe	Enteric neurons	2.70476378072363	0.899
FANCL	4.58e-07	FA complementation group L	--+	----++	-+++	-	Labonte	0.631	0.200132	1	corpus callosum < telencephalic commissures	Sympathetic noradrenergic neurons	3.6759759913453	0.696
HIST1H2AL	3.49e-11	histone cluster 1 H2A family member l	++-	Not_Available	Not_Available	+	Ramaker	0.643	0.191504	1	III paravermis < III < Anterior Lobe < cerebellar hemispheres < cerebellar cortex	Non-glutamatergic neuroblasts	4.72875715009712	0.443
TMX2	1.49e-07	thioredoxin related transmembrane protein 2	+--	---++-	Not_Available	+	Ramaker	0.65	0.187176	1	subthalamic nucleus < subthalamus	Sympathetic noradrenergic neurons	3.31975245299273	0.238
SLC17A3	1.67e-07	solute carrier family 17 member 3	--+	Not_Available	Filtered_Out	-	Ramaker	0.65	0.187034	1	VIIB < posterior lobe of the vermis < vermis < cerebellar cortex	Telencephalon projecting excitatory neurons	5.30564455534324	0.541
APOPT1	9.26e-09	apoptogenic 1, mitochondrial	-+-	+-++--	Not_Available	+	Ramaker	0.658	0.181525	1	supramarginal gyrus superior bank of gyrus < supramarginal gyrus < inferior parietal lobule < parietal lobe	Sympathetic cholinergic neurons	3.86919343832108	0.261
TENM2	2.77e-14	teneurin transmembrane protein 2	--+	+++-+-	--++	-	Ding	0.658	0.18149	1	cuneus striate < cuneus < occipital lobe	Cholinergic and monoaminergic neurons	3.35455660793708	0.975
CELF4	8.75e-10	CUGBP Elav-like family member 4	-++	-+++--	+--+	+	Ding	0.683	0.165302	1	dentate gyrus < hippocampal formation < limbic lobe	Cholinergic and monoaminergic neurons	3.48238762624301	0.739
FAM120AOS	2.42e-06	family with sequence similarity 120A opposite strand	+--	-++-++	Not_Available	+	Ramaker	0.711	0.147949	1	caudal group of intralaminar nuclei < dorsal thalamus	Not_Available	Not_Available	0.504
PCDHA3	1.06e-07	protocadherin alpha 3	--+	+-+-++	Filtered_Out	-	Ramaker	0.725	0.139663	1	midbrain raphe nuclei < midbrain tegmentum	Cholinergic and monoaminergic neurons	3.76612977790557	0.0941
BSN	1.61e-06	bassoon presynaptic cytomatrix protein	+-+	++++-+	+---	-	Labonte	0.741	0.130171	1	CA3 field < hippocampal formation < limbic lobe	Telencephalon projecting excitatory neurons	3.05486009834863	0.646
ZKSCAN3	1.16e-08	zinc finger with KRAB and SCAN domains 3	-++	+-++++	Filtered_Out	+	Ramaker	0.749	0.125654	1	CA3 field < hippocampal formation < limbic lobe	Enteric neurons	3.02516222227187	0.289
C7orf72	8.26e-07	spermatogenesis associated 48	-+-	Not_Available	Not_Available	-	Ramaker	0.75	0.125084	1	Not_Available	Peripheral sensory non-peptidergic neurons	4.43276936085343	Not_Available
CDK14	2.93e-07	cyclin dependent kinase 14	+-+	-+++--	---+	+	Ding	0.75	0.1249	1	CA4 field < hippocampal formation < limbic lobe	Cholinergic and monoaminergic neurons	3.23817115049914	0.772
ZHX3	2.34e-07	zinc fingers and homeoboxes 3	+-+	----+-	+-+-	-	Ding	0.753	0.123009	1	globus pallidus internal segment < globus pallidus < basal ganglia	Cholinergic and monoaminergic neurons	2.14018429531549	0.409
SLC44A4	7.98e-07	solute carrier family 44 member 4	-+-	Not_Available	Filtered_Out	+	Ramaker	0.768	0.114614	1	central glial substance < myelencephalon < gray matter	Subcommissural organ hypendymal cells	5.85408230025674	0.863
ZNF445	3.53e-10	zinc finger protein 445	-+-	+---++	++++	+	Labonte	0.77	0.113413	1	dentate gyrus < hippocampal formation < limbic lobe	Enteric neurons	2.82039486606516	0.138
TCTEX1D1	6.7e-08	Tctex1 domain containing 1	+-+	++--+-	Filtered_Out	+	Labonte	0.788	0.103556	1	central glial substance < myelencephalon < gray matter	Ependymal cells	5.78194929693987	0.518
MYBPC3	1.39e-06	myosin binding protein C, cardiac	++-	Not_Available	++--	-	Ding	0.791	0.102064	1	motor nucleus of trigeminal nerve < trigeminal nuclei < pontine tegmentum	Cerebellum neurons	5.81557799702496	0.231
C1QTNF7	2.61e-06	C1q and TNF related 7	++-	+++-+-	Filtered_Out	+	Ramaker	0.792	0.101237	1	central nucleus < amygdala	Sympathetic cholinergic neurons	5.94818233010013	0.915
SPPL3	2.85e-10	signal peptide peptidase like 3	+--	---+++	Not_Available	-	Labonte	0.802	0.0960755	1	corpus callosum < telencephalic commissures	Peripheral sensory neurofilament neurons	2.35524857505318	0.373
GRM8	1.8e-12	glutamate metabotropic receptor 8	+-+	+---++	---+	+	Ding	0.843	0.0739162	1	pontine nuclei < basal part of pons	Hindbrain neurons	5.10986286366373	0.571
ZNF197	2.28e-10	zinc finger protein 197	-++	-----+	Filtered_Out	-	Labonte	0.869	0.0611511	1	VIIIB lateral hemisphere < VIIIB < Posterior Lobe < cerebellar hemispheres < cerebellar cortex	Not_Available	Not_Available	0.249
LIN28B	6.57e-10	lin-28 homolog B	+++	+----+	Filtered_Out	+	Labonte	0.882	0.0544568	1	preoptic region < hypothalamus	Cholinergic and monoaminergic neurons	3.59561227412821	0.913
SHISA9	8.98e-17	shisa family member 9	+-+	+-+-++	Not_Available	+	Labonte	0.886	0.052449	1	lateral mammillary nucleus < mammillary body < mammillary region	Glutamatergic neuroblasts	3.55297161097771	0.755
ITGB6	2.03e-06	integrin subunit beta 6	-+-	Missing_P_Values	Filtered_Out	+	Ramaker	0.893	0.0490672	1	bed nucleus of stria terminalis < substantia innominata < basal forebrain	Enteric neurons	5.12420563011828	0.971
DCDC1	7.46e-09	doublecortin domain containing 1	-++	+---+-	Filtered_Out	-	Labonte	0.894	0.0487197	1	central glial substance < myelencephalon < gray matter	Not_Available	Not_Available	Not_Available
DCDC5	2.49e-09	doublecortin domain containing 1	-++	+---+-	Filtered_Out	-	Labonte	0.894	0.0487197	1	central glial substance < myelencephalon < gray matter	Not_Available	Not_Available	0.306
SDK1	9.19e-09	sidekick cell adhesion molecule 1	+++	++++--	Filtered_Out	+	Labonte	0.896	0.047722	1	CA3 field < hippocampal formation < limbic lobe	Peripheral sensory peptidergic neurons	2.66671939497139	0.705
DLST	8.87e-10	dihydrolipoamide S-succinyltransferase	+--	+---++	Not_Available	+	Ramaker	0.906	0.042953	1	dorsal lateral geniculate nucleus < dorsal lateral geneiculate nucleus < dorsal thalamus	Peripheral sensory neurofilament neurons	4.18562972777196	0.26
RAB27B	1.39e-09	RAB27B, member RAS oncogene family	+-+	+++--+	Filtered_Out	-	Labonte	0.917	0.0374066	1	parahippocampal gyrus lateral bank of gyrus < parahippocampal gyrus < limbic lobe	Peripheral sensory non-peptidergic neurons	5.27957924833239	0.948
IQCJ-SCHIP1	1.37e-07	IQCJ-SCHIP1 readthrough	+-+	+++-+-	Not_Available	-	Labonte	0.926	0.0334503	1	CA3 field < hippocampal formation < limbic lobe	Not_Available	Not_Available	Not_Available
PLCG1	2.94e-07	phospholipase C gamma 1	+--	++++++	+++-	+	Labonte	0.938	0.0279108	1	VIIIA lateral hemisphere < VIIIA < Posterior Lobe < cerebellar hemispheres < cerebellar cortex	Cholinergic and monoaminergic neurons	2.64183744677499	0.252
TMEM42	4.87e-07	transmembrane protein 42	++-	-+++++	Not_Available	+	Labonte	0.944	0.0249351	1	corpus callosum < telencephalic commissures	Peripheral sensory non-peptidergic neurons	2.85212076708556	0.325
DRD2	5.35e-14	dopamine receptor D2	+-+	+--++-	Not_Available	-	Labonte	0.946	0.0240753	1	substantia nigra pars compacta < substantia nigra	Telencephalon projecting inhibitory neurons	5.48879160941623	0.439
FH	1.47e-06	fumarate hydratase	+--	+++---	+--+	-	Ramaker	0.947	0.0238035	1	dentate gyrus < hippocampal formation < limbic lobe	Sympathetic cholinergic neurons	3.39436911319744	0.609
BTN3A3	6.6e-08	butyrophilin subfamily 3 member A3	+--	++-+-+	++++	+	Labonte	0.951	0.021905	1	supraoptic nucleus < anterior hypothalamic region	Not_Available	Not_Available	0.829
OTX2	8.91e-07	orthodenticle homeobox 2	-+-	Missing_P_Values	Filtered_Out	+	Ramaker	0.952	0.021381	1	superior colliculus < midbrain tectum	Choroid epithelial cells	5.67783562285583	0.728
ZKSCAN7	5.11e-10	zinc finger with KRAB and SCAN domains 7	+++	+---++	Filtered_Out	+	Labonte	0.964	0.0158043	1	IX < posterior lobe of the vermis < vermis < cerebellar cortex	Hindbrain neurons	4.64540988182165	0.788
ANKK1	5.17e-09	ankyrin repeat and kinase domain containing 1	-+-	Missing_P_Values	Filtered_Out	-	Ramaker	0.965	0.015445	1	IV < anterior lobe of the vermis < vermis < cerebellar cortex	Ependymal cells	5.14854861636551	Not_Available
IK	2.32e-06	IK cytokine	++-	+++++-	-+++	+	Ding	0.967	0.0144541	1	central glial substance < myelencephalon < gray matter	Sympathetic cholinergic neurons	2.48710849996183	0.161
KYNU	2.38e-06	kynureninase	-++	+-++-+	Filtered_Out	+	Labonte	0.97	0.013401	1	supraoptic nucleus < anterior hypothalamic region	Peripheral sensory neurofilament neurons	5.61856084128691	0.993
HIST1H4L	6.17e-11	histone cluster 1 H4 family member l	++-	Not_Available	Filtered_Out	+	Ramaker	0.975	0.0109458	1	III paravermis < III < Anterior Lobe < cerebellar hemispheres < cerebellar cortex	Enteric neurons	5.67366036980197	0.187
AP3B1	3.15e-07	adaptor related protein complex 3 subunit beta 1	-+-	---+++	-+--	-	Ding	0.978	0.00946974	1	corpus callosum < telencephalic commissures	Sympathetic noradrenergic neurons	2.41682075189858	0.379
ZNF660	2.47e-10	zinc finger protein 660	-++	----++	Filtered_Out	+	Labonte	0.981	0.00826892	1	central glial substance < myelencephalon < gray matter	Not_Available	Not_Available	0.142
TAOK3	1.49e-08	TAO kinase 3	-+-	++--++	+-+-	+	Ding	0.987	0.00581562	1	globus pallidus external segment < globus pallidus < basal ganglia	Peripheral sensory non-peptidergic neurons	2.71069151956007	0.531
ZSCAN26	8.51e-12	zinc finger and SCAN domain containing 26	+-+	+++-++	++-+	-	Ramaker	1	0	1	VIIIB lateral hemisphere < VIIIB < Posterior Lobe < cerebellar hemispheres < cerebellar cortex	Hindbrain neurons	3.89453876391377	0.22
PAX5	6.67e-10	paired box 5	+++	Missing_P_Values	Filtered_Out	+	Ramaker	1	0	1	subcuneiform nucleus < midbrain reticular formation	Cholinergic and monoaminergic neurons	5.46886575678045	0.983
PSORS1C2	2.98e-07	psoriasis susceptibility 1 candidate 2	+--	Not_Available	Filtered_Out	-	Ramaker	1	0	1	lateral parabrachial nucleus < pontine tegmentum	Vascular endothelial cells	5.0468346698786	0.622
SIM1	1.47e-06	SIM bHLH transcription factor 1	-++	Not_Available	Filtered_Out	+	Ramaker	1	0	1	paraventricular nucleus of the hypothalamus < anterior hypothalamic region	Peptidergic neurons	6.081771755902	0.05
PCLO	6.57e-13	piccolo presynaptic cytomatrix protein	--+	-+++-+	Not_Available	-	Ramaker	1	0	1	CA3 field < hippocampal formation < limbic lobe	Cholinergic and monoaminergic neurons	3.0594309138566	0.829
ZSCAN16	6.65e-13	zinc finger and SCAN domain containing 16	-+-	+-+-++	Filtered_Out	-	Ramaker	1	0	1	corpus callosum < telencephalic commissures	Not_Available	Not_Available	0.612
ZSCAN12	8.58e-11	zinc finger and SCAN domain containing 12	+--	+++-++	Filtered_Out	-	Ramaker	1	0	1	VIIIB lateral hemisphere < VIIIB < Posterior Lobe < cerebellar hemispheres < cerebellar cortex	Sympathetic cholinergic neurons	3.51776534571152	0.374
YLPM1	3.52e-10	YLP motif containing 1	---	+--+++	Not_Available	-	Labonte	1	0	1	dentate gyrus < hippocampal formation < limbic lobe	Cholinergic and monoaminergic neurons	2.74398735586121	0.157
NRG1	9.64e-10	neuregulin 1	+--	---+++	+++-	+	Ding	1	0	1	basal nucleus of meynert < substantia innominata < basal forebrain	Not_Available	Not_Available	0.928
GPC6	1.6e-09	glypican 6	+-+	+---+-	+-++	+	Ding	1	0	1	locus ceruleus < pontine tegmentum	Enteric neurons	5.31693731683651	0.914
XRCC3	3.79e-09	X-ray repair cross complementing 3	---	++++++	Filtered_Out	+	Ramaker	1	0	1	IX < posterior lobe of the vermis < vermis < cerebellar cortex	Oligodendrocytes	3.9863850444926	0.396
TTC12	8.38e-09	tetratricopeptide repeat domain 12	---	++-+++	Filtered_Out	-	Labonte	1	0	1	central glial substance < myelencephalon < gray matter	Ependymal cells	5.77921636202419	0.704
KIF15	3.68e-08	kinesin family member 15	--+	+-+--+	Filtered_Out	-	Labonte	1	0	1	lingual gyrus striate < lingual gyrus < occipital lobe	Oligodendrocyte precursor cells	5.64112714107512	0.953
NKAPL	3.84e-08	NFKB activating protein like	++-	---+-+	Filtered_Out	-	Labonte	1	0	1	principal sensory nucleus of trigeminal nerve < trigeminal nuclei < pontine tegmentum	Ependymal cells	5.08271211725339	0.311
FCF1	4.33e-08	FCF1 rRNA-processing protein	-+-	+-+++-	Filtered_Out	+	Labonte	1	0	1	central glial substance < myelencephalon < gray matter	Sympathetic noradrenergic neurons	4.46050743918228	0.395
TRMT10C	1.08e-07	tRNA methyltransferase 10C, mitochondrial RNase P subunit	++-	--+---	-++-	-	Labonte	1	0	1	subthalamic nucleus < subthalamus	Sympathetic noradrenergic neurons	3.92726443641264	0.618
KMT2A	1.28e-07	lysine methyltransferase 2A	--+	+---++	--+-	-	Ding	1	0	1	VIIIB lateral hemisphere < VIIIB < Posterior Lobe < cerebellar hemispheres < cerebellar cortex	Cholinergic and monoaminergic neurons	3.17745070473879	0.42
EP300	2.3e-07	E1A binding protein p300	--+	++-+++	+-+-	+	Ding	1	0	1	IV < anterior lobe of the vermis < vermis < cerebellar cortex	Enteric neurons	3.85847334346357	0.245
FHIT	2.74e-07	fragile histidine triad	++-	+---++	----	+	Labonte	1	0	1	zona incerta < ventral thalamus < thalamus	Choroid epithelial cells	5.60848901548749	0.884
PCDHA4	3.57e-07	protocadherin alpha 4	-++	+--+--	Not_Available	+	Ramaker	1	0	1	midbrain raphe nuclei < midbrain tegmentum	Enteric neurons	4.16640383809155	Not_Available
TOPAZ1	3.6e-07	testis and ovary specific PAZ domain containing 1	+-+	---+++	Not_Available	+	Ramaker	1	0	1	CA1 field < hippocampal formation < limbic lobe	Peripheral sensory non-peptidergic neurons	4.72309099499653	Not_Available
ZNF322	3.72e-07	zinc finger protein 322	+-+	-+++--	+-++	+	Labonte	1	0	1	zona incerta < ventral thalamus < thalamus	Cholinergic and monoaminergic neurons	2.88376454481502	0.256
ASIC2	3.77e-07	acid sensing ion channel subunit 2	+--	-+++-+	Filtered_Out	-	Labonte	1	0	1	nucleus of the diagonal band horizontal division < nucleus of the diagonal band < substantia innominata < basal forebrain	Peripheral sensory non-peptidergic neurons	3.67800059222537	0.365
PCDHA5	4.3e-07	protocadherin alpha 5	+-+	+-+-++	Filtered_Out	+	Ramaker	1	0	1	midbrain raphe nuclei < midbrain tegmentum	Telencephalon projecting excitatory neurons	3.15373800849243	0.168
KIAA1143	5e-07	KIAA1143	---	-++---	++-+	-	Ding	1	0	1	locus ceruleus < pontine tegmentum	Sympathetic noradrenergic neurons	3.10909852231817	0.409
TAL1	5.73e-07	TAL bHLH transcription factor 1, erythroid differentiation factor	-++	++++-+	Filtered_Out	+	Labonte	1	0	1	superior olivary complex < pontine tegmentum	Di- and mesencephalon inhibitory neurons	5.43065221780771	0.888
HLA-DQA1	6.06e-07	major histocompatibility complex, class II, DQ alpha 1	-+-	+-++--	Not_Available	-	Ramaker	1	0	1	supraoptic nucleus < anterior hypothalamic region	Perivascular macrophages	5.00429757573023	0.999
FNIP2	7.22e-07	folliculin interacting protein 2	+-+	--+---	Not_Available	-	Labonte	1	0	1	corpus callosum < telencephalic commissures	Sympathetic cholinergic neurons	2.74557029806866	0.742
HARS2	1.35e-06	histidyl-tRNA synthetase 2, mitochondrial	+-+	-++-+-	--+-	-	Ding	1	0	1	VIIIB lateral hemisphere < VIIIB < Posterior Lobe < cerebellar hemispheres < cerebellar cortex	Cholinergic and monoaminergic neurons	2.17146476079399	0.143
TOP1	1.66e-06	DNA topoisomerase I	---	+---++	+-++	-	Labonte	1	0	1	VIIIA < posterior lobe of the vermis < vermis < cerebellar cortex	Enteric neurons	2.45826485904618	0.618
ATP1A3	2.03e-06	ATPase Na+/K+ transporting subunit alpha 3	+-+	++++--	++--	+	Ding	1	0	1	dorsal lateral geniculate nucleus < dorsal lateral geneiculate nucleus < dorsal thalamus	Hindbrain neurons	4.6154834999877	0.602
ANKHD1	2.08e-06	ankyrin repeat and KH domain containing 1	-+-	-+--+-	Filtered_Out	-	Labonte	1	0	1	IV lateral hemisphere < IV < Anterior Lobe < cerebellar hemispheres < cerebellar cortex	Enteric neurons	3.36518049160504	Not_Available
ANKHD1-EIF4EBP3	2.53e-06	ANKHD1-EIF4EBP3 readthrough	+--	+---++	Not_Available	-	Ramaker	1	0	1	VIIIB lateral hemisphere < VIIIB < Posterior Lobe < cerebellar hemispheres < cerebellar cortex	Enteric neurons	3.36518049160504	Not_Available

## Sheet: Table S3
Supplementary Table S3. Across-study meta-analysis results from the first model using data from all brain regions from females.
gene_symbol	Howard_pvalue	gene_name	RamakerDir	LabonteDir	DingDir	meta_direction	min_p_study	meta_p	signed_log_meta	Bonferroni_meta_p	slim_region_location	cell_type_taxon	cell_type_taxon_zscore	DE_Prior_Rank
SPRY2	8.26e-07	sprouty RTK signaling antagonist 2	+--	------	++--	-	Labonte	1.18e-05	4.92632	0.00319	IX paravermis < IX < Posterior Lobe < cerebellar hemispheres < cerebellar cortex	Enteric neurons	3.47774007250763	0.938
SAMD5	1.21e-08	sterile alpha motif domain containing 5	---	------	--++	-	Labonte	2.42e-05	4.61563	0.00652	locus ceruleus < pontine tegmentum	Enteric neurons	3.41099224324459	0.882
MANEA	1.88e-06	mannosidase endo-alpha	-++	++++++	----	+	Labonte	9.55e-05	4.02008	0.0257	lateral group of nuclei dorsal division < lateral group of nuclei < dorsal thalamus	Hindbrain neurons	3.83091357174874	0.87
KMT2A	1.28e-07	lysine methyltransferase 2A	--+	----+-	++++	+	Ding	0.000221	3.65587	0.0594	VIIIB lateral hemisphere < VIIIB < Posterior Lobe < cerebellar hemispheres < cerebellar cortex	Cholinergic and monoaminergic neurons	3.17745070473879	0.42
C1QTNF7	2.61e-06	C1q and TNF related 7	---	------	Filtered_Out	-	Ramaker	0.00035	3.45625	0.0941	central nucleus < amygdala	Sympathetic cholinergic neurons	5.94818233010013	0.915
LST1	5.42e-09	leukocyte specific transcript 1	---	+-++++	----	-	Ding	0.000515	3.28861	0.138	substantia nigra pars reticulata < substantia nigra	Not_Available	Not_Available	0.765
RERE	1.43e-11	arginine-glutamic acid dipeptide repeats	+++	------	++++	+	Ding	0.0013	2.88728	0.349	V lateral hemisphere < V < Anterior Lobe < cerebellar hemispheres < cerebellar cortex	Sympathetic cholinergic neurons	2.97042255583533	0.53
ASXL3	2.06e-06	ASXL transcriptional regulator 3	--+	------	++-+	-	Labonte	0.00133	2.87596	0.358	superior rostral gyrus < frontal lobe	Peripheral sensory non-peptidergic neurons	3.94108342751378	0.787
EXT1	1.2e-06	exostosin glycosyltransferase 1	--+	----+-	++++	-	Labonte	0.00136	2.86752	0.365	CA1 field < hippocampal formation < limbic lobe	Ependymal cells	3.69044701771994	0.81
MYRF	1.68e-08	myelin regulatory factor	--+	-+++++	--+-	-	Ding	0.00168	2.7753	0.451	corpus callosum < telencephalic commissures	Oligodendrocytes	6.01454099812577	0.801
PHF2	2.32e-06	PHD finger protein 2	-++	--+-+-	+++-	+	Ding	0.00248	2.60493	0.668	central glial substance < myelencephalon < gray matter	Enteric neurons	3.35069240040798	0.125
CRB1	2.5e-07	crumbs cell polarity complex component 1	+-+	+++-++	+++-	+	Ding	0.0035	2.45622	0.941	central glial substance < myelencephalon < gray matter	Cholinergic and monoaminergic neurons	5.4162160540302	0.623
MEGF11	1.78e-10	multiple EGF like domains 11	+++	+++-++	Filtered_Out	+	Ramaker	0.00374	2.42678	1	lateral mammillary nucleus < mammillary body < mammillary region	Oligodendrocyte precursor cells	3.17340914325478	0.84
ACVR1B	5.28e-07	activin A receptor type 1B	+++	---+--	++++	+	Ding	0.00394	2.40452	1	CA3 field < hippocampal formation < limbic lobe	Cholinergic and monoaminergic neurons	3.23201938751616	0.523
TOPAZ1	3.6e-07	testis and ovary specific PAZ domain containing 1	-++	++++++	Not_Available	+	Labonte	0.00465	2.3325	1	CA1 field < hippocampal formation < limbic lobe	Peripheral sensory non-peptidergic neurons	4.72309099499653	Not_Available
MR1	6.25e-08	major histocompatibility complex, class I-related	+++	++++-+	---+	+	Ramaker	0.00501	2.30049	1	central glial substance < myelencephalon < gray matter	Choroid epithelial cells	3.9352029346417	0.814
ZNF536	1.62e-06	zinc finger protein 536	---	-+++++	--+-	-	Ramaker	0.00536	2.27065	1	corpus callosum < telencephalic commissures	Telencephalon inhibitory interneurons	2.84477685813301	0.527
KIAA1143	5e-07	KIAA1143	-++	++++++	---+	+	Labonte	0.00644	2.19141	1	locus ceruleus < pontine tegmentum	Sympathetic noradrenergic neurons	3.10909852231817	0.409
EMILIN3	3.37e-09	elastin microfibril interfacer 3	+++	------	-+-+	+	Ding	0.00765	2.1161	1	cuneus striate < cuneus < occipital lobe	Peripheral sensory peptidergic neurons	3.998151794001	0.351
NOX4	1.16e-06	NADPH oxidase 4	+-+	++++++	Filtered_Out	+	Labonte	0.00863	2.06393	1	abducens nucleus < pontine tegmentum	Enteric neurons	4.55638009065575	0.906
CTNND1	7.75e-08	catenin delta 1	-++	----+-	--+-	-	Ding	0.0089	2.05059	1	central glial substance < myelencephalon < gray matter	Peripheral sensory non-peptidergic neurons	3.04181193393998	Not_Available
ZC3H7B	2.91e-08	zinc finger CCCH-type containing 7B	++-	------	++-+	+	Ding	0.00941	2.02655	1	pontine nuclei < basal part of pons	Sympathetic cholinergic neurons	2.36603288386083	0.183
DENND1A	1.54e-14	DENN domain containing 1A	++-	------	-+-+	-	Labonte	0.0104	1.98302	1	basolateral nucleus < amygdala	Cholinergic and monoaminergic neurons	2.84876785804461	0.599
ZNF184	3.34e-08	zinc finger protein 184	+++	------	++-+	-	Labonte	0.011	1.95679	1	CA1 field < hippocampal formation < limbic lobe	Non-glutamatergic neuroblasts	3.28351880097876	0.368
PCDH9	3.53e-10	protocadherin 9	--+	-++++-	-+++	+	Ding	0.0123	1.90853	1	corpus callosum < telencephalic commissures	Oligodendrocytes	3.84835815637682	0.94
SERPING1	2.45e-06	serpin family G member 1	+++	---++-	-+++	+	Ramaker	0.0139	1.85751	1	central glial substance < myelencephalon < gray matter	Vascular and leptomeningeal cells	4.13708695278917	0.983
CAMKK2	1.88e-06	calcium/calmodulin dependent protein kinase kinase 2	+++	-+-++-	+++-	+	Ding	0.0143	1.84438	1	IX paravermis < IX < Posterior Lobe < cerebellar hemispheres < cerebellar cortex	Telencephalon projecting excitatory neurons	4.56797675895	0.565
TRAF3	3.17e-07	TNF receptor associated factor 3	+--	------	+-+-	-	Labonte	0.0162	1.79099	1	central glial substance < myelencephalon < gray matter	Hindbrain neurons	2.9800683009023	0.428
C11orf31	5.11e-07	selenoprotein H	+--	--++++	+---	-	Ramaker	0.0165	1.78144	1	superior temporal gyrus lateral bank of gyrus < superior temporal gyrus < temporal lobe	Sympathetic cholinergic neurons	2.47081378820764	Not_Available
CHD6	1.38e-10	chromodomain helicase DNA binding protein 6	--+	+++++-	++++	+	Ding	0.0169	1.77164	1	central glial substance < myelencephalon < gray matter	Cholinergic and monoaminergic neurons	3.19207777428948	0.655
TMEM106B	1.22e-12	transmembrane protein 106B	--+	++++++	--+-	+	Labonte	0.0172	1.76487	1	reticular nucleus of thalamus < ventral thalamus	Cholinergic and monoaminergic neurons	3.26841697346521	0.857
TMEM42	4.87e-07	transmembrane protein 42	+--	++++++	Not_Available	+	Labonte	0.018	1.74372	1	corpus callosum < telencephalic commissures	Peripheral sensory non-peptidergic neurons	2.85212076708556	0.325
RABEPK	1.56e-06	Rab9 effector protein with kelch motifs	+--	-++---	----	-	Ding	0.0188	1.72514	1	zona incerta < ventral thalamus < thalamus	Sympathetic cholinergic neurons	3.30391231298682	0.136
VRK2	9.97e-09	VRK serine/threonine kinase 2	---	++++++	--+-	-	Ding	0.0204	1.68966	1	corpus callosum < telencephalic commissures	Microglia	4.24111531018962	0.546
ZNF322	3.72e-07	zinc finger protein 322	-++	--++--	++++	+	Ramaker	0.0207	1.68317	1	zona incerta < ventral thalamus < thalamus	Cholinergic and monoaminergic neurons	2.88376454481502	0.256
STAU1	1.34e-06	staufen double-stranded RNA binding protein 1	+++	+-+++-	++-+	+	Ding	0.0239	1.62092	1	motor nucleus of trigeminal nerve < trigeminal nuclei < pontine tegmentum	Cholinergic and monoaminergic neurons	2.27957428896524	0.258
PSORS1C2	2.98e-07	psoriasis susceptibility 1 candidate 2	++-	Not_Available	Filtered_Out	+	Ramaker	0.0241	1.61749	1	lateral parabrachial nucleus < pontine tegmentum	Vascular endothelial cells	5.0468346698786	0.622
CELF4	8.75e-10	CUGBP Elav-like family member 4	++-	+-----	-+--	-	Ding	0.0248	1.60523	1	dentate gyrus < hippocampal formation < limbic lobe	Cholinergic and monoaminergic neurons	3.48238762624301	0.739
PLA2R1	3.98e-07	phospholipase A2 receptor 1	---	--+--+	Filtered_Out	-	Labonte	0.0266	1.57578	1	IV lateral hemisphere < IV < Anterior Lobe < cerebellar hemispheres < cerebellar cortex	Vascular smooth muscle cells	3.97582009590131	0.687
POGZ	3.16e-07	pogo transposable element derived with ZNF domain	--+	--+-+-	--++	-	Ding	0.0277	1.55676	1	corpus callosum < telencephalic commissures	Enteric neurons	2.55794199138711	0.0413
HARS2	1.35e-06	histidyl-tRNA synthetase 2, mitochondrial	+++	+++-++	++-+	+	Ding	0.0281	1.5511	1	VIIIB lateral hemisphere < VIIIB < Posterior Lobe < cerebellar hemispheres < cerebellar cortex	Cholinergic and monoaminergic neurons	2.17146476079399	0.143
RFTN2	5.41e-07	raftlin family member 2	---	++++++	--+-	-	Ramaker	0.0288	1.54083	1	corpus callosum < telencephalic commissures	Enteric glia	3.28226436108575	0.444
LRFN5	2.04e-12	leucine rich repeat and fibronectin type III domain containing 5	+++	------	++-+	-	Labonte	0.0308	1.51203	1	dentate gyrus < hippocampal formation < limbic lobe	Peripheral sensory non-peptidergic neurons	2.43755385014259	0.77
KLC1	2.46e-10	kinesin light chain 1	++-	+++-++	---+	+	Ding	0.0308	1.5108	1	corpus callosum < telencephalic commissures	Sympathetic cholinergic neurons	2.98086183940725	0.629
ANKS1B	1.5e-06	ankyrin repeat and sterile alpha motif domain containing 1B	-++	------	---+	-	Ding	0.0309	1.51028	1	CA1 field < hippocampal formation < limbic lobe	Oligodendrocytes	3.62757275479769	0.695
YLPM1	3.52e-10	YLP motif containing 1	-++	----+-	Not_Available	-	Labonte	0.0317	1.49862	1	dentate gyrus < hippocampal formation < limbic lobe	Cholinergic and monoaminergic neurons	2.74398735586121	0.157
ADCK3	1.43e-08	coenzyme Q8A	+++	+++++-	+-+-	+	Ding	0.032	1.49449	1	V lateral hemisphere < V < Anterior Lobe < cerebellar hemispheres < cerebellar cortex	Sympathetic noradrenergic neurons	3.10916895544605	Not_Available
HLA-B	4.33e-11	major histocompatibility complex, class I, B	+--	++++++	+-+-	+	Ding	0.0322	1.49202	1	supraoptic nucleus < anterior hypothalamic region	Not_Available	Not_Available	0.771
BAD	1.35e-06	BCL2 associated agonist of cell death	---	+++++-	----	-	Labonte	0.0333	1.4772	1	superior rostral gyrus < frontal lobe	Sympathetic cholinergic neurons	4.23641507854015	0.264
LTBP3	8.14e-07	latent transforming growth factor beta binding protein 3	---	----+-	+-++	+	Ding	0.0336	1.47319	1	central glial substance < myelencephalon < gray matter	Choroid epithelial cells	4.40627315983146	0.827
HIST1H2BN	6.9e-17	histone cluster 1 H2B family member n	---	------	Filtered_Out	-	Labonte	0.0344	1.46397	1	III paravermis < III < Anterior Lobe < cerebellar hemispheres < cerebellar cortex	Non-glutamatergic neuroblasts	4.23101334443968	0.121
FH	1.47e-06	fumarate hydratase	+++	++++-+	-+--	+	Ding	0.0365	1.43804	1	dentate gyrus < hippocampal formation < limbic lobe	Sympathetic cholinergic neurons	3.39436911319744	0.609
RBFOX1	6.09e-17	RNA binding fox-1 homolog 1	+++	---+++	+++-	+	Ding	0.0374	1.42738	1	dentate gyrus < hippocampal formation < limbic lobe	Peripheral sensory non-peptidergic neurons	3.48888258302817	0.717
PLCL1	7.79e-07	phospholipase C like 1 (inactive)	--+	++++++	--+-	+	Labonte	0.0377	1.4242	1	inferior olivary complex < myelencephalon < gray matter	Oligodendrocytes	3.5006278468572	0.831
FAM172A	7.75e-10	family with sequence similarity 172 member A	-++	++-+-+	Not_Available	+	Ramaker	0.0377	1.42385	1	VIIIB lateral hemisphere < VIIIB < Posterior Lobe < cerebellar hemispheres < cerebellar cortex	Peripheral sensory non-peptidergic neurons	2.68221919989064	0.505
HS6ST3	1.66e-08	heparan sulfate 6-O-sulfotransferase 3	+++	-+-++-	-++-	+	Ding	0.0385	1.41443	1	dorsal lateral geniculate nucleus < dorsal lateral geneiculate nucleus < dorsal thalamus	Spinal cord inhibitory neurons	3.85813019687383	0.72
SEMA6D	4.1e-09	semaphorin 6D	--+	-++-+-	+-++	+	Ding	0.0402	1.39626	1	substantia nigra pars compacta < substantia nigra	Sympathetic cholinergic neurons	3.0507872490882	0.981
ASCC3	8.91e-08	activating signal cointegrator 1 complex subunit 3	+++	+++---	-++-	+	Ramaker	0.0406	1.39146	1	dentate gyrus < hippocampal formation < limbic lobe	Enteric neurons	2.8330673764006	0.774
SLC30A9	2.62e-07	solute carrier family 30 member 9	-++	++++-+	++--	+	Labonte	0.041	1.38683	1	lateral mammillary nucleus < mammillary body < mammillary region	Cholinergic and monoaminergic neurons	2.53826229017514	0.345
AP3B1	3.15e-07	adaptor related protein complex 3 subunit beta 1	--+	++++++	--+-	+	Ding	0.0449	1.34728	1	corpus callosum < telencephalic commissures	Sympathetic noradrenergic neurons	2.41682075189858	0.379
RSRC1	2.6e-14	arginine and serine rich coiled-coil 1	+++	++++++	+---	+	Ding	0.0458	1.33929	1	dorsal lateral geniculate nucleus < dorsal lateral geneiculate nucleus < dorsal thalamus	Sympathetic cholinergic neurons	4.67423024890706	0.582
DLST	8.87e-10	dihydrolipoamide S-succinyltransferase	+++	--+-++	Not_Available	+	Ramaker	0.0481	1.31813	1	dorsal lateral geniculate nucleus < dorsal lateral geneiculate nucleus < dorsal thalamus	Peripheral sensory neurofilament neurons	4.18562972777196	0.26
SGIP1	1.68e-09	SH3 domain GRB2 like endophilin interacting protein 1	-++	-----+	-+--	-	Ding	0.0482	1.31688	1	CA4 field < hippocampal formation < limbic lobe	Enteric neurons	3.3600428279968	0.823
TMX2	1.49e-07	thioredoxin related transmembrane protein 2	+-+	++++-+	Not_Available	+	Labonte	0.0509	1.29329	1	subthalamic nucleus < subthalamus	Sympathetic noradrenergic neurons	3.31975245299273	0.238
TCF4	4.55e-16	transcription factor 4	+-+	-+--+-	+-++	+	Ding	0.0521	1.28295	1	VIIB < posterior lobe of the vermis < vermis < cerebellar cortex	Telencephalon inhibitory interneurons	3.77388307459323	0.968
ETFDH	1.44e-06	electron transfer flavoprotein dehydrogenase	+-+	+++-++	+--+	+	Ding	0.0522	1.2821	1	globus pallidus internal segment < globus pallidus < basal ganglia	Sympathetic cholinergic neurons	4.06593704014729	0.678
SF3B1	1.78e-08	splicing factor 3b subunit 1	--+	+++-++	+-+-	+	Ding	0.0555	1.25598	1	corpus callosum < telencephalic commissures	Enteric neurons	2.7602558536192	0.542
DCDC1	7.46e-09	doublecortin domain containing 1	+-+	++++++	Filtered_Out	+	Labonte	0.0577	1.23882	1	central glial substance < myelencephalon < gray matter	Not_Available	Not_Available	Not_Available
DCDC5	2.49e-09	doublecortin domain containing 1	+-+	++++++	Filtered_Out	+	Labonte	0.0577	1.23882	1	central glial substance < myelencephalon < gray matter	Not_Available	Not_Available	0.306
PCNP	2.33e-07	PEST proteolytic signal containing nuclear protein	-++	++-+-+	----	-	Labonte	0.0681	1.16674	1	globus pallidus external segment < globus pallidus < basal ganglia	Enteric neurons	4.12396423066094	0.406
KYNU	2.38e-06	kynureninase	+--	-+++++	Filtered_Out	+	Labonte	0.0735	1.13399	1	supraoptic nucleus < anterior hypothalamic region	Peripheral sensory neurofilament neurons	5.61856084128691	0.993
PCDHA3	1.06e-07	protocadherin alpha 3	-++	++++--	Filtered_Out	+	Labonte	0.0736	1.13327	1	midbrain raphe nuclei < midbrain tegmentum	Cholinergic and monoaminergic neurons	3.76612977790557	0.0941
ZKSCAN8	2.01e-13	zinc finger with KRAB and SCAN domains 8	-++	+++-++	Filtered_Out	+	Labonte	0.0741	1.13046	1	globus pallidus external segment < globus pallidus < basal ganglia	Hindbrain neurons	4.10962598131774	0.45
PSORS1C1	1.74e-08	psoriasis susceptibility 1 candidate 1	+--	Missing_P_Values	Filtered_Out	+	Ramaker	0.0746	1.12734	1	temporal pole superior aspect < temporal pole < temporal lobe	Not_Available	Not_Available	0.0512
TCTEX1D1	6.7e-08	Tctex1 domain containing 1	+++	--+-++	Filtered_Out	+	Ramaker	0.0746	1.127	1	central glial substance < myelencephalon < gray matter	Ependymal cells	5.78194929693987	0.518
PPP6C	1.1e-06	protein phosphatase 6 catalytic subunit	+++	++++-+	----	-	Ding	0.0762	1.11822	1	reticular nucleus of thalamus < ventral thalamus	Sympathetic cholinergic neurons	2.94432522454954	0.577
ZSCAN12	8.58e-11	zinc finger and SCAN domain containing 12	-++	-++++-	Filtered_Out	+	Labonte	0.0773	1.11174	1	VIIIB lateral hemisphere < VIIIB < Posterior Lobe < cerebellar hemispheres < cerebellar cortex	Sympathetic cholinergic neurons	3.51776534571152	0.374
CELF2	7.52e-08	CUGBP Elav-like family member 2	+++	------	+--+	-	Labonte	0.078	1.10802	1	lateral group of nuclei ventral division < lateral group of nuclei < dorsal thalamus	Telencephalon projecting excitatory neurons	3.45968749332584	0.948
CDH22	1.88e-07	cadherin 22	+--	+---+-	++-+	-	Ramaker	0.0803	1.09512	1	IV < anterior lobe of the vermis < vermis < cerebellar cortex	Cholinergic and monoaminergic neurons	4.79293229388837	0.324
BTN2A1	6.69e-12	butyrophilin subfamily 2 member A1	-+-	--+-++	-+--	-	Ding	0.0903	1.04435	1	VIIIB lateral hemisphere < VIIIB < Posterior Lobe < cerebellar hemispheres < cerebellar cortex	Not_Available	Not_Available	0.42
FNIP2	7.22e-07	folliculin interacting protein 2	--+	-+-++-	Not_Available	+	Labonte	0.0945	1.02434	1	corpus callosum < telencephalic commissures	Sympathetic cholinergic neurons	2.74557029806866	0.742
TMEM258	5.55e-07	transmembrane protein 258	---	+++-++	--+-	-	Ding	0.0952	1.02132	1	corpus callosum < telencephalic commissures	Sympathetic noradrenergic neurons	4.05633443300144	0.218
TOP1	1.66e-06	DNA topoisomerase I	---	----+-	+--+	-	Labonte	0.0973	1.01169	1	VIIIA < posterior lobe of the vermis < vermis < cerebellar cortex	Enteric neurons	2.45826485904618	0.618
SORBS3	4.46e-08	sorbin and SH3 domain containing 3	++-	----+-	+-++	-	Ding	0.0981	1.00854	1	cuneate nucleus < myelencephalon < gray matter	Choroid epithelial cells	2.69134398604954	0.407
UBE2M	8.89e-07	ubiquitin conjugating enzyme E2 M	++-	-+----	+---	-	Ramaker	0.101	0.996179	1	parolfactory gyri < frontal lobe	Peripheral sensory neurofilament neurons	3.17743122694966	Not_Available
HIST1H2BO	9.65e-08	histone cluster 1 H2B family member o	---	Not_Available	Filtered_Out	-	Ramaker	0.105	0.979802	1	III paravermis < III < Anterior Lobe < cerebellar hemispheres < cerebellar cortex	Ependymal cells	4.47946094136428	0.528
GPC5	1.35e-07	glypican 5	+++	++++-+	++--	+	Labonte	0.107	0.97231	1	pontine nuclei < basal part of pons	Peripheral sensory non-peptidergic neurons	4.29845432769986	0.768
RHOBTB1	1.57e-06	Rho related BTB domain containing 1	---	++++++	+---	-	Ding	0.107	0.97195	1	central glial substance < myelencephalon < gray matter	Pericytes	3.79887133588337	0.884
SGCZ	9.76e-10	sarcoglycan zeta	--+	------	Filtered_Out	-	Labonte	0.11	0.957525	1	ventromedial hypothalamic nucleus < tuberal region	Enteric neurons	2.99594245710222	0.271
ZMAT2	2.44e-06	zinc finger matrin-type 2	++-	++++++	-+--	+	Ding	0.119	0.924873	1	putamen < striatum < basal ganglia	Sympathetic cholinergic neurons	3.38506255416219	0.203
PCDHA5	4.3e-07	protocadherin alpha 5	+++	+-----	Filtered_Out	-	Labonte	0.119	0.924293	1	midbrain raphe nuclei < midbrain tegmentum	Telencephalon projecting excitatory neurons	3.15373800849243	0.168
FAM120AOS	2.42e-06	family with sequence similarity 120A opposite strand	+++	+++++-	Not_Available	+	Labonte	0.12	0.920456	1	caudal group of intralaminar nuclei < dorsal thalamus	Not_Available	Not_Available	0.504
TAL1	5.73e-07	TAL bHLH transcription factor 1, erythroid differentiation factor	---	++++++	Filtered_Out	-	Ramaker	0.121	0.916712	1	superior olivary complex < pontine tegmentum	Di- and mesencephalon inhibitory neurons	5.43065221780771	0.888
ESRRG	1.31e-07	estrogen related receptor gamma	+-+	-+---+	-+--	-	Ding	0.122	0.912356	1	pontine nuclei < basal part of pons	Hindbrain neurons	5.83466932445449	0.79
PQLC2L	7.05e-09	PQ loop repeat containing 2 like	+++	--+--+	Filtered_Out	-	Labonte	0.122	0.91224	1	dorsal lateral geniculate nucleus < dorsal lateral geneiculate nucleus < dorsal thalamus	Not_Available	Not_Available	0.761
TTC12	8.38e-09	tetratricopeptide repeat domain 12	++-	+++-++	Filtered_Out	+	Ramaker	0.133	0.876046	1	central glial substance < myelencephalon < gray matter	Ependymal cells	5.77921636202419	0.704
HMGN4	1.07e-06	high mobility group nucleosomal binding domain 4	+++	+++---	----	-	Ding	0.133	0.875387	1	lateral mammillary nucleus < mammillary body < mammillary region	Not_Available	Not_Available	0.208
ITGB6	2.03e-06	integrin subunit beta 6	+++	Missing_P_Values	Filtered_Out	+	Ramaker	0.136	0.865625	1	bed nucleus of stria terminalis < substantia innominata < basal forebrain	Enteric neurons	5.12420563011828	0.971
OLFM4	1.7e-12	olfactomedin 4	+++	++-+++	Filtered_Out	+	Labonte	0.141	0.850388	1	supraoptic nucleus < anterior hypothalamic region	Peptidergic neurons	4.56491232412	0.99
ITPR3	1.55e-06	inositol 1,4,5-trisphosphate receptor type 3	+++	++--+-	Filtered_Out	+	Ramaker	0.146	0.835255	1	supraoptic nucleus < anterior hypothalamic region	Satellite glia	4.27437577594778	0.733
PROX2	7.55e-10	prospero homeobox 2	---	Missing_P_Values	Not_Available	-	Ramaker	0.148	0.830562	1	globose nucleus < cerebellar nuclei	Olfactory ensheathing cells	4.28919804920121	0.148
SHISA9	8.98e-17	shisa family member 9	++-	---+--	Not_Available	-	Labonte	0.15	0.823586	1	lateral mammillary nucleus < mammillary body < mammillary region	Glutamatergic neuroblasts	3.55297161097771	0.755
PCDHA6	6.79e-07	protocadherin alpha 6	+++	+-++++	Filtered_Out	+	Ramaker	0.155	0.810575	1	VIIIB lateral hemisphere < VIIIB < Posterior Lobe < cerebellar hemispheres < cerebellar cortex	Cholinergic and monoaminergic neurons	5.12142141974706	0.054
HARS	2.1e-07	histidyl-tRNA synthetase	++-	+-+---	++++	+	Ramaker	0.156	0.805876	1	dorsal lateral geniculate nucleus < dorsal lateral geneiculate nucleus < dorsal thalamus	Sympathetic noradrenergic neurons	3.50987465853632	0.113
STK19	7.06e-07	serine/threonine kinase 19	+--	------	+--+	-	Labonte	0.157	0.80282	1	VIIIB paravermis < VIIIB < Posterior Lobe < cerebellar hemispheres < cerebellar cortex	Sympathetic cholinergic neurons	3.45701413647564	0.0751
SOX5	3.79e-09	SRY-box 5	+-+	------	Filtered_Out	-	Ramaker	0.158	0.799983	1	central glial substance < myelencephalon < gray matter	Telencephalon projecting excitatory neurons	3.23285881562931	0.654
ZHX3	2.34e-07	zinc fingers and homeoboxes 3	+++	------	--++	-	Labonte	0.167	0.776205	1	globus pallidus internal segment < globus pallidus < basal ganglia	Cholinergic and monoaminergic neurons	2.14018429531549	0.409
TAOK3	1.49e-08	TAO kinase 3	---	+-----	-+-+	-	Labonte	0.17	0.769671	1	globus pallidus external segment < globus pallidus < basal ganglia	Peripheral sensory non-peptidergic neurons	2.71069151956007	0.531
GRIK5	2.06e-07	glutamate ionotropic receptor kainate type subunit 5	++-	------	++++	+	Labonte	0.171	0.767456	1	CA3 field < hippocampal formation < limbic lobe	Telencephalon projecting excitatory neurons	2.66933952447768	0.327
MIER1	2.62e-06	MIER1 transcriptional regulator	-++	++++++	Filtered_Out	+	Ramaker	0.174	0.758512	1	globus pallidus external segment < globus pallidus < basal ganglia	Enteric neurons	3.30656856842405	0.398
NICN1	5.99e-07	nicolin 1	+--	+-----	-+-+	-	Ding	0.179	0.747561	1	fusiform gyrus bank of cos < fusiform gyrus < temporal lobe	Sympathetic noradrenergic neurons	2.48723259765726	0.231
INPP4B	3.71e-07	inositol polyphosphate-4-phosphatase type II B	-++	-+----	-+--	-	Labonte	0.18	0.744966	1	basal nucleus of meynert < substantia innominata < basal forebrain	Cholinergic and monoaminergic neurons	3.10686119920757	0.888
FCF1	4.33e-08	FCF1 rRNA-processing protein	---	++++++	Filtered_Out	+	Labonte	0.183	0.736746	1	central glial substance < myelencephalon < gray matter	Sympathetic noradrenergic neurons	4.46050743918228	0.395
ZNF638	1.83e-07	zinc finger protein 638	--+	+++-+-	Not_Available	-	Ramaker	0.185	0.732377	1	VIIIB lateral hemisphere < VIIIB < Posterior Lobe < cerebellar hemispheres < cerebellar cortex	Not_Available	Not_Available	0.685
ELAVL2	9e-08	ELAV like RNA binding protein 2	+-+	-----+	----	-	Ding	0.19	0.720403	1	substantia nigra pars compacta < substantia nigra	Cholinergic and monoaminergic neurons	3.95611796344017	0.926
HSPE1-MOB4	2.29e-07	HSPE1-MOB4 readthrough	+++	Not_Available	Not_Available	+	Ramaker	0.194	0.713026	1	medial mammillary nucleus < mammillary body < mammillary region	Not_Available	Not_Available	Not_Available
MOB4	6.09e-07	MOB family member 4, phocein	-++	++++-+	Not_Available	+	Labonte	0.202	0.694631	1	medial geniculate complex < dorsal thalamus	Sympathetic noradrenergic neurons	2.82015204088842	Not_Available
ZSCAN26	8.51e-12	zinc finger and SCAN domain containing 26	--+	++----	----	-	Ding	0.203	0.69333	1	VIIIB lateral hemisphere < VIIIB < Posterior Lobe < cerebellar hemispheres < cerebellar cortex	Hindbrain neurons	3.89453876391377	0.22
CABP1	1.01e-08	calcium binding protein 1	++-	-+----	++++	+	Ding	0.203	0.692252	1	postcentral gyrus bank of the central sulcus < postcentral gyrus < parietal lobe	Not_Available	Not_Available	0.769
PCDHA4	3.57e-07	protocadherin alpha 4	+-+	++++-+	Not_Available	+	Labonte	0.21	0.678108	1	midbrain raphe nuclei < midbrain tegmentum	Enteric neurons	4.16640383809155	Not_Available
BTN3A2	3.96e-13	butyrophilin subfamily 3 member A2	+--	+-+---	--+-	-	Ramaker	0.212	0.673215	1	supraoptic nucleus < anterior hypothalamic region	Not_Available	Not_Available	0.845
ZKSCAN3	1.16e-08	zinc finger with KRAB and SCAN domains 3	+-+	+-+-++	Filtered_Out	+	Labonte	0.215	0.667695	1	CA3 field < hippocampal formation < limbic lobe	Enteric neurons	3.02516222227187	0.289
PRR16	1.19e-06	proline rich 16	+++	-++-+-	Filtered_Out	+	Ramaker	0.215	0.666568	1	VIIIB lateral hemisphere < VIIIB < Posterior Lobe < cerebellar hemispheres < cerebellar cortex	Spinal cord excitatory neurons	2.86295065837097	0.87
METTL9	1.74e-10	methyltransferase like 9	+++	++++-+	-+++	+	Ding	0.218	0.661074	1	body of the caudate nucleus < caudate nucleus < striatum < basal ganglia	Schwann cells	3.07976530243268	0.218
RTN1	1.71e-08	reticulon 1	+++	++-+-+	-+--	-	Ding	0.219	0.660175	1	superior rostral gyrus < frontal lobe	Sympathetic noradrenergic neurons	4.27437476304621	0.963
ZDHHC5	3.47e-08	zinc finger DHHC-type containing 5	+++	------	++--	-	Labonte	0.22	0.657662	1	dorsal lateral geniculate nucleus < dorsal lateral geneiculate nucleus < dorsal thalamus	Sympathetic cholinergic neurons	3.2110028692152	0.262
IGSF6	1.56e-09	immunoglobulin superfamily member 6	---	++++-+	Filtered_Out	+	Labonte	0.229	0.640437	1	substantia nigra pars reticulata < substantia nigra	Perivascular macrophages	5.69320947447033	0.904
RANGAP1	3.07e-08	Ran GTPase activating protein 1	+--	+-+++-	++--	-	Ding	0.229	0.640343	1	supramarginal gyrus superior bank of gyrus < supramarginal gyrus < inferior parietal lobule < parietal lobe	Cholinergic and monoaminergic neurons	2.64465890210927	0.525
CCDC36	6.57e-07	coiled-coil domain containing 36	---	+++-+-	Filtered_Out	-	Ramaker	0.231	0.636264	1	globose nucleus < cerebellar nuclei	Spinal cord inhibitory neurons	2.89073800123078	0.054
HIST1H2BF	3.58e-08	histone cluster 1 H2B family member f	-+-	++++-+	Filtered_Out	-	Ramaker	0.234	0.630444	1	central glial substance < myelencephalon < gray matter	Ependymal cells	3.28000311007773	Not_Available
IQCJ-SCHIP1	1.37e-07	IQCJ-SCHIP1 readthrough	-+-	----+-	Not_Available	-	Ramaker	0.235	0.629643	1	CA3 field < hippocampal formation < limbic lobe	Not_Available	Not_Available	Not_Available
LRP1B	2.73e-09	LDL receptor related protein 1B	+++	++----	-+-+	+	Ramaker	0.242	0.61655	1	parolfactory gyri < frontal lobe	Dentate gyrus granule neurons	3.14664401885536	0.865
ZNF197	2.28e-10	zinc finger protein 197	-++	--+--+	Filtered_Out	+	Ramaker	0.243	0.614441	1	VIIIB lateral hemisphere < VIIIB < Posterior Lobe < cerebellar hemispheres < cerebellar cortex	Not_Available	Not_Available	0.249
BCHE	2.39e-07	butyrylcholinesterase	---	++++++	-+--	+	Labonte	0.247	0.608059	1	lateral group of nuclei dorsal division < lateral group of nuclei < dorsal thalamus	Enteric neurons	4.87376600228417	0.992
SCYL1	6.11e-08	SCY1 like pseudokinase 1	+++	++++--	-+-+	+	Ding	0.25	0.602317	1	dorsal lateral geniculate nucleus < dorsal lateral geneiculate nucleus < dorsal thalamus	Sympathetic cholinergic neurons	2.96996663171946	0.207
TCAIM	1.4e-07	T cell activation inhibitor, mitochondrial	-++	-++--+	-+++	+	Ramaker	0.255	0.592992	1	III paravermis < III < Anterior Lobe < cerebellar hemispheres < cerebellar cortex	Peripheral sensory neurofilament neurons	3.06888058391449	0.608
FADS1	1.25e-07	fatty acid desaturase 1	+-+	+++-++	--++	+	Labonte	0.262	0.582433	1	central glial substance < myelencephalon < gray matter	Satellite glia	2.64161538223522	0.866
RHOA	7.1e-07	ras homolog family member A	-++	-+++++	+-+-	+	Ding	0.266	0.575594	1	corpus callosum < telencephalic commissures	Sympathetic noradrenergic neurons	2.68918059819945	0.68
PSEN2	2.68e-06	presenilin 2	+++	+++---	++--	+	Ding	0.267	0.573025	1	dorsal lateral geniculate nucleus < dorsal lateral geneiculate nucleus < dorsal thalamus	Sympathetic cholinergic neurons	2.82785966242627	0.438
PTPRS	2.3e-06	protein tyrosine phosphatase receptor type S	-++	---++-	--+-	-	Ding	0.267	0.572964	1	dorsal lateral geniculate nucleus < dorsal lateral geneiculate nucleus < dorsal thalamus	Hindbrain neurons	3.41680827717013	0.624
C3orf84	2.53e-07	chromosome 3 open reading frame 84	++-	Not_Available	Not_Available	+	Ramaker	0.27	0.569217	1	subcuneiform nucleus < midbrain reticular formation	Telencephalon projecting inhibitory neurons	4.45555292702574	Not_Available
PRSS16	6.41e-09	serine protease 16	+++	Missing_P_Values	Filtered_Out	+	Ramaker	0.272	0.565589	1	postcentral gyrus superior lateral aspect of gyrus < postcentral gyrus < parietal lobe	Sympathetic noradrenergic neurons	4.25160226046541	0.734
AREL1	3.04e-08	apoptosis resistant E3 ubiquitin protein ligase 1	+++	----++	-+++	+	Labonte	0.273	0.564472	1	V < anterior lobe of the vermis < vermis < cerebellar cortex	Sympathetic noradrenergic neurons	3.69940043835784	0.305
CTNNA3	1.69e-10	catenin alpha 3	---	-+++++	Filtered_Out	+	Labonte	0.274	0.562146	1	corpus callosum < telencephalic commissures	Schwann cells	4.05876404985967	0.707
VPS41	1.94e-06	VPS41 subunit of HOPS complex	-++	++-+-+	-+--	-	Ding	0.277	0.557959	1	fusiform gyrus lateral bank of gyrus < fusiform gyrus < temporal lobe	Peripheral sensory neurofilament neurons	3.86058381099991	0.376
SLC4A9	2.66e-06	solute carrier family 4 member 9	---	-++-++	Filtered_Out	+	Labonte	0.279	0.554672	1	principal sensory nucleus of trigeminal nerve < trigeminal nuclei < pontine tegmentum	Hindbrain neurons	4.77984052043041	0.393
BEND4	1.3e-07	BEN domain containing 4	--+	---+--	Not_Available	-	Labonte	0.297	0.52677	1	substantia nigra pars compacta < substantia nigra	Cholinergic and monoaminergic neurons	3.2158369602427	0.855
RFWD2	7e-09	COP1 E3 ubiquitin ligase	+++	-++--+	+--+	+	Labonte	0.299	0.524978	1	dentate gyrus < hippocampal formation < limbic lobe	Peripheral sensory neurofilament neurons	2.97425684266462	0.202
ZCCHC7	4.19e-12	zinc finger CCHC-type containing 7	+++	+-----	+-++	+	Ding	0.299	0.524874	1	dentate gyrus < hippocampal formation < limbic lobe	Hindbrain neurons	3.13901441237523	0.646
MEF2C	1.58e-12	myocyte enhancer factor 2C	+++	++-+--	++--	+	Ding	0.301	0.521365	1	lingual gyrus striate < lingual gyrus < occipital lobe	Telencephalon projecting excitatory neurons	5.72876305964627	0.978
ZSCAN16	6.65e-13	zinc finger and SCAN domain containing 16	---	+++-++	Filtered_Out	-	Ramaker	0.304	0.517809	1	corpus callosum < telencephalic commissures	Not_Available	Not_Available	0.612
ASIC2	3.77e-07	acid sensing ion channel subunit 2	+++	---+--	Filtered_Out	+	Ramaker	0.307	0.512983	1	nucleus of the diagonal band horizontal division < nucleus of the diagonal band < substantia innominata < basal forebrain	Peripheral sensory non-peptidergic neurons	3.67800059222537	0.365
CDH13	1.59e-11	cadherin 13	--+	---++-	++++	+	Labonte	0.312	0.505159	1	reticular nucleus of thalamus < ventral thalamus	Cholinergic and monoaminergic neurons	5.54202884977809	0.826
HIST1H4L	6.17e-11	histone cluster 1 H4 family member l	-+-	Not_Available	Filtered_Out	-	Ramaker	0.315	0.501404	1	III paravermis < III < Anterior Lobe < cerebellar hemispheres < cerebellar cortex	Enteric neurons	5.67366036980197	0.187
PPID	2.41e-06	peptidylprolyl isomerase D	--+	++++++	----	-	Labonte	0.321	0.492856	1	subthalamic nucleus < subthalamus	Sympathetic noradrenergic neurons	4.06860690350549	0.116
RPS6KL1	1.01e-07	ribosomal protein S6 kinase like 1	+--	----+-	--++	-	Labonte	0.326	0.486767	1	V < anterior lobe of the vermis < vermis < cerebellar cortex	Sympathetic noradrenergic neurons	3.20011359192157	0.242
PLCG1	2.94e-07	phospholipase C gamma 1	---	+---+-	--+-	-	Labonte	0.326	0.486621	1	VIIIA lateral hemisphere < VIIIA < Posterior Lobe < cerebellar hemispheres < cerebellar cortex	Cholinergic and monoaminergic neurons	2.64183744677499	0.252
SDK1	9.19e-09	sidekick cell adhesion molecule 1	-++	----++	Filtered_Out	-	Labonte	0.329	0.483001	1	CA3 field < hippocampal formation < limbic lobe	Peripheral sensory peptidergic neurons	2.66671939497139	0.705
PAX5	6.67e-10	paired box 5	+-+	Missing_P_Values	Filtered_Out	+	Ramaker	0.333	0.478064	1	subcuneiform nucleus < midbrain reticular formation	Cholinergic and monoaminergic neurons	5.46886575678045	0.983
MARK3	2.68e-07	microtubule affinity regulating kinase 3	+-+	+-+-+-	+-++	+	Labonte	0.333	0.477583	1	III paravermis < III < Anterior Lobe < cerebellar hemispheres < cerebellar cortex	Peripheral sensory neurofilament neurons	2.27828077755344	0.125
NKAPL	3.84e-08	NFKB activating protein like	---	+-+-+-	Filtered_Out	-	Ramaker	0.347	0.459319	1	principal sensory nucleus of trigeminal nerve < trigeminal nuclei < pontine tegmentum	Ependymal cells	5.08271211725339	0.311
BAG5	9.18e-07	BCL2 associated athanogene 5	-++	-+++++	---+	-	Ding	0.352	0.453962	1	VIIIB lateral hemisphere < VIIIB < Posterior Lobe < cerebellar hemispheres < cerebellar cortex	Sympathetic cholinergic neurons	3.08399659801482	0.595
ZKSCAN4	7.51e-14	zinc finger with KRAB and SCAN domains 4	-++	+++--+	+---	+	Labonte	0.356	0.448132	1	dentate gyrus < hippocampal formation < limbic lobe	Not_Available	Not_Available	0.353
ZNF660	2.47e-10	zinc finger protein 660	+-+	------	Filtered_Out	-	Labonte	0.36	0.443476	1	central glial substance < myelencephalon < gray matter	Not_Available	Not_Available	0.142
EP300	2.3e-07	E1A binding protein p300	-++	----+-	-+++	-	Ding	0.367	0.435857	1	IV < anterior lobe of the vermis < vermis < cerebellar cortex	Enteric neurons	3.85847334346357	0.245
FAM120A	3.67e-08	family with sequence similarity 120A	-+-	------	++-+	-	Labonte	0.374	0.427641	1	inferior olivary complex < myelencephalon < gray matter	Enteric neurons	2.57443704514341	0.649
CHMP3	4e-07	charged multivesicular body protein 3	+++	++++--	-+--	+	Ding	0.387	0.412343	1	claustrum < cerebral nuclei	Sympathetic cholinergic neurons	3.23083923103447	Not_Available
TRMT10C	1.08e-07	tRNA methyltransferase 10C, mitochondrial RNase P subunit	---	++++-+	++--	-	Ding	0.387	0.412258	1	subthalamic nucleus < subthalamus	Sympathetic noradrenergic neurons	3.92726443641264	0.618
ZNF165	1.95e-12	zinc finger protein 165	-+-	--+---	Filtered_Out	-	Labonte	0.396	0.402649	1	dentate nucleus < cerebellar nuclei	Not_Available	Not_Available	0.958
BSN	1.61e-06	bassoon presynaptic cytomatrix protein	+++	----+-	++-+	-	Labonte	0.4	0.398159	1	CA3 field < hippocampal formation < limbic lobe	Telencephalon projecting excitatory neurons	3.05486009834863	0.646
HIST1H2BL	3.54e-12	histone cluster 1 H2B family member l	+++	++++--	Not_Available	+	Labonte	0.401	0.397381	1	central glial substance < myelencephalon < gray matter	Non-glutamatergic neuroblasts	3.57586137470859	0.0554
TMEM161B	4.77e-14	transmembrane protein 161B	+-+	+++--+	+-+-	-	Ding	0.404	0.394135	1	VIIIB lateral hemisphere < VIIIB < Posterior Lobe < cerebellar hemispheres < cerebellar cortex	Hindbrain neurons	3.25705381699828	0.572
GRM8	1.8e-12	glutamate metabotropic receptor 8	+--	----+-	++--	-	Ding	0.414	0.382856	1	pontine nuclei < basal part of pons	Hindbrain neurons	5.10986286366373	0.571
OR12D3	1.2e-09	olfactory receptor family 12 subfamily D member 3	--+	Not_Available	Filtered_Out	+	Ramaker	0.418	0.379306	1	lateral tuberal nucleus < tuberal region	Gene detected; No expression measured	Not_Available	0.0523
GRM5	6.21e-17	glutamate metabotropic receptor 5	+++	-+-+--	Filtered_Out	+	Labonte	0.419	0.377331	1	septal nuclei < basal forebrain	Spinal cord inhibitory neurons	2.69070567775424	0.708
MAP9	7.15e-07	microtubule associated protein 9	+++	++-+-+	-++-	+	Ding	0.425	0.371418	1	medial mammillary nucleus < mammillary body < mammillary region	Cholinergic and monoaminergic neurons	2.81388160029267	0.931
C7orf72	8.26e-07	spermatogenesis associated 48	-+-	Not_Available	Not_Available	-	Ramaker	0.425	0.371268	1	Not_Available	Peripheral sensory non-peptidergic neurons	4.43276936085343	Not_Available
GTF2IRD1	2.15e-08	GTF2I repeat domain containing 1	---	+-----	-+++	-	Labonte	0.427	0.369832	1	dorsal lateral geniculate nucleus < dorsal lateral geneiculate nucleus < dorsal thalamus	Enteric neurons	3.45766991804651	0.528
KIF15	3.68e-08	kinesin family member 15	++-	+++-++	Filtered_Out	+	Labonte	0.431	0.365073	1	lingual gyrus striate < lingual gyrus < occipital lobe	Oligodendrocyte precursor cells	5.64112714107512	0.953
OR2B2	2.79e-12	olfactory receptor family 2 subfamily B member 2	+++	Not_Available	Filtered_Out	+	Ramaker	0.433	0.363825	1	hypoglossal nucleus < myelencephalon < gray matter	Hindbrain neurons	6.08486984459331	0.0751
CDK14	2.93e-07	cyclin dependent kinase 14	+++	++-+-+	+---	+	Labonte	0.434	0.362844	1	CA4 field < hippocampal formation < limbic lobe	Cholinergic and monoaminergic neurons	3.23817115049914	0.772
DRD2	5.35e-14	dopamine receptor D2	++-	--+++-	Not_Available	-	Labonte	0.441	0.355253	1	substantia nigra pars compacta < substantia nigra	Telencephalon projecting inhibitory neurons	5.48879160941623	0.439
CACNA2D1	2.52e-06	calcium voltage-gated channel auxiliary subunit alpha2delta 1	-++	++-+-+	--+-	-	Ding	0.443	0.353446	1	dentate gyrus < hippocampal formation < limbic lobe	Enteric neurons	2.70476378072363	0.899
HIST1H3J	1.09e-14	histone cluster 1 H3 family member j	--+	Not_Available	Filtered_Out	-	Ramaker	0.45	0.347016	1	VI < posterior lobe of the vermis < vermis < cerebellar cortex	Non-glutamatergic neuroblasts	4.7069109016322	0.0751
CCS	2.3e-06	copper chaperone for superoxide dismutase	+--	--+--+	+++-	+	Ding	0.451	0.345485	1	zona incerta < ventral thalamus < thalamus	Sympathetic cholinergic neurons	3.02968969462692	0.214
BAZ2B	1.32e-07	bromodomain adjacent to zinc finger domain 2B	---	+-+-++	--++	-	Labonte	0.452	0.34453	1	corpus callosum < telencephalic commissures	Enteric neurons	3.13509874745176	0.588
CNTNAP5	3.89e-09	contactin associated protein like 5	-++	-+-+--	Filtered_Out	-	Labonte	0.461	0.33638	1	lateral group of nuclei dorsal division < lateral group of nuclei < dorsal thalamus	Enteric neurons	2.75891103538495	0.391
ASTN2	2.19e-11	astrotactin 2	+++	--+-+-	-+++	+	Labonte	0.463	0.334417	1	central glial substance < myelencephalon < gray matter	Enteric neurons	2.52990794163297	0.744
PCDHA2	4.57e-08	protocadherin alpha 2	-++	-++-++	Filtered_Out	+	Labonte	0.464	0.333795	1	midbrain raphe nuclei < midbrain tegmentum	Spinal cord inhibitory neurons	3.87457447125714	0.631
ZNF445	3.53e-10	zinc finger protein 445	+-+	--+---	++-+	-	Labonte	0.474	0.324228	1	dentate gyrus < hippocampal formation < limbic lobe	Enteric neurons	2.82039486606516	0.138
ANKK1	5.17e-09	ankyrin repeat and kinase domain containing 1	++-	Missing_P_Values	Filtered_Out	+	Ramaker	0.478	0.32072	1	IV < anterior lobe of the vermis < vermis < cerebellar cortex	Ependymal cells	5.14854861636551	Not_Available
NRD1	2.66e-08	nardilysin convertase	+++	++--++	--++	+	Ding	0.484	0.315462	1	dorsal lateral geniculate nucleus < dorsal lateral geneiculate nucleus < dorsal thalamus	Enteric neurons	2.59847808488664	Not_Available
HIST1H3I	6.38e-10	histone cluster 1 H3 family member i	-++	Not_Available	Filtered_Out	+	Ramaker	0.487	0.31208	1	V < anterior lobe of the vermis < vermis < cerebellar cortex	Satellite glia	3.24844635290804	0.451
HSPA1A	8.13e-08	heat shock protein family A (Hsp70) member 1A	---	--+-++	--+-	-	Ding	0.49	0.31014	1	corpus callosum < telencephalic commissures	Enteric glia	5.18641512450258	0.983
CTTNBP2	1.26e-07	cortactin binding protein 2	-++	+-+-++	+-+-	-	Labonte	0.492	0.308209	1	corpus callosum < telencephalic commissures	Telencephalon projecting excitatory neurons	2.85629697658472	0.808
CSMD1	3.31e-07	CUB and Sushi multiple domains 1	-++	-+----	+-++	-	Labonte	0.507	0.294993	1	dentate gyrus < hippocampal formation < limbic lobe	Peripheral sensory non-peptidergic neurons	3.54623054897492	0.832
ZDHHC21	7.5e-09	zinc finger DHHC-type containing 21	+++	-+---+	----	-	Labonte	0.515	0.288039	1	VIIIB lateral hemisphere < VIIIB < Posterior Lobe < cerebellar hemispheres < cerebellar cortex	Peripheral sensory neurofilament neurons	2.82392946322424	0.752
MICB	2.62e-07	MHC class I polypeptide-related sequence B	---	++-+-+	Filtered_Out	+	Labonte	0.518	0.285759	1	dentate gyrus < hippocampal formation < limbic lobe	Sympathetic noradrenergic neurons	4.63295825716416	0.774
EPHB2	1.04e-06	EPH receptor B2	---	---+++	++++	+	Ding	0.519	0.285201	1	corpus callosum < telencephalic commissures	Enteric glia	3.17103218033794	0.805
BTN3A3	6.6e-08	butyrophilin subfamily 3 member A3	++-	++++++	+---	+	Ding	0.521	0.282888	1	supraoptic nucleus < anterior hypothalamic region	Not_Available	Not_Available	0.829
MGAT4C	1.22e-06	MGAT4 family member C	--+	++---+	--++	+	Labonte	0.525	0.279636	1	dorsal motor nucleus of the vagus < myelencephalon < gray matter	Cholinergic and monoaminergic neurons	3.66053389443231	0.272
EYS	1.32e-06	eyes shut homolog	+-+	+--++-	Not_Available	-	Labonte	0.528	0.277397	1	VIIIB lateral hemisphere < VIIIB < Posterior Lobe < cerebellar hemispheres < cerebellar cortex	Not_Available	Not_Available	0.00999
MYBPC3	1.39e-06	myosin binding protein C, cardiac	--+	Not_Available	++--	-	Ding	0.535	0.271558	1	motor nucleus of trigeminal nerve < trigeminal nuclei < pontine tegmentum	Cerebellum neurons	5.81557799702496	0.231
RAB27B	1.39e-09	RAB27B, member RAS oncogene family	+++	++-+--	Filtered_Out	+	Labonte	0.537	0.27032	1	parahippocampal gyrus lateral bank of gyrus < parahippocampal gyrus < limbic lobe	Peripheral sensory non-peptidergic neurons	5.27957924833239	0.948
PCDHA1	5.44e-08	protocadherin alpha 1	++-	---+++	Not_Available	+	Ramaker	0.543	0.265471	1	midbrain raphe nuclei < midbrain tegmentum	Sympathetic cholinergic neurons	4.87790313647664	Not_Available
LIN28B	6.57e-10	lin-28 homolog B	+-+	-+----	Filtered_Out	-	Labonte	0.547	0.261771	1	preoptic region < hypothalamus	Cholinergic and monoaminergic neurons	3.59561227412821	0.913
HLA-DQB1	2.33e-07	major histocompatibility complex, class II, DQ beta 1	---	--+--+	Not_Available	-	Ramaker	0.554	0.256795	1	supraoptic nucleus < anterior hypothalamic region	Oligodendrocytes	5.45495155214386	0.989
PRR34	5.59e-08	PRR34 long non-coding RNA	-+-	+-++++	Filtered_Out	-	Labonte	0.561	0.251279	1	preoptic region < hypothalamus	Not_Available	Not_Available	0.233
ATP1A3	2.03e-06	ATPase Na+/K+ transporting subunit alpha 3	++-	---+-+	+--+	+	Ding	0.569	0.245033	1	dorsal lateral geniculate nucleus < dorsal lateral geneiculate nucleus < dorsal thalamus	Hindbrain neurons	4.6154834999877	0.602
HTT	8.85e-07	huntingtin	+++	------	Not_Available	-	Labonte	0.579	0.237437	1	dorsal lateral geniculate nucleus < dorsal lateral geneiculate nucleus < dorsal thalamus	Cholinergic and monoaminergic neurons	2.63698335319815	0.321
NEGR1	3.55e-15	neuronal growth regulator 1	+++	-+-+-+	++--	-	Ding	0.582	0.2354	1	lingual gyrus striate < lingual gyrus < occipital lobe	Cholinergic and monoaminergic neurons	3.43387497988335	0.974
ESR2	2.67e-09	estrogen receptor 2	+++	+-++++	Filtered_Out	+	Labonte	0.587	0.231664	1	paraventricular nucleus of the hypothalamus < anterior hypothalamic region	Cholinergic and monoaminergic neurons	5.66013271833836	0.399
PCLO	6.57e-13	piccolo presynaptic cytomatrix protein	-++	----+-	Not_Available	-	Labonte	0.587	0.231538	1	CA3 field < hippocampal formation < limbic lobe	Cholinergic and monoaminergic neurons	3.0594309138566	0.829
ZKSCAN7	5.11e-10	zinc finger with KRAB and SCAN domains 7	+-+	+-+---	Filtered_Out	-	Labonte	0.587	0.231125	1	IX < posterior lobe of the vermis < vermis < cerebellar cortex	Hindbrain neurons	4.64540988182165	0.788
GPC6	1.6e-09	glypican 6	--+	+++---	--++	+	Ding	0.592	0.227398	1	locus ceruleus < pontine tegmentum	Enteric neurons	5.31693731683651	0.914
TENM2	2.77e-14	teneurin transmembrane protein 2	+++	----+-	++-+	+	Ding	0.602	0.220648	1	cuneus striate < cuneus < occipital lobe	Cholinergic and monoaminergic neurons	3.35455660793708	0.975
FANCL	4.58e-07	FA complementation group L	---	++++++	----	-	Labonte	0.602	0.220597	1	corpus callosum < telencephalic commissures	Sympathetic noradrenergic neurons	3.6759759913453	0.696
ANKHD1	2.08e-06	ankyrin repeat and KH domain containing 1	--+	+-+-++	Filtered_Out	+	Labonte	0.61	0.214554	1	IV lateral hemisphere < IV < Anterior Lobe < cerebellar hemispheres < cerebellar cortex	Enteric neurons	3.36518049160504	Not_Available
HIST1H2AL	3.49e-11	histone cluster 1 H2A family member l	+-+	Not_Available	Not_Available	+	Ramaker	0.619	0.208293	1	III paravermis < III < Anterior Lobe < cerebellar hemispheres < cerebellar cortex	Non-glutamatergic neuroblasts	4.72875715009712	0.443
PGBD1	5.95e-14	piggyBac transposable element derived 1	+-+	+++-++	----	+	Labonte	0.626	0.203167	1	VIIB < posterior lobe of the vermis < vermis < cerebellar cortex	Cholinergic and monoaminergic neurons	2.67936848883206	0.438
MED19	1.75e-07	mediator complex subunit 19	++-	++----	-+-+	-	Labonte	0.634	0.19824	1	CA4 field < hippocampal formation < limbic lobe	Sympathetic cholinergic neurons	2.75665720184329	0.125
XRCC3	3.79e-09	X-ray repair cross complementing 3	---	-+----	Filtered_Out	-	Ramaker	0.645	0.190687	1	IX < posterior lobe of the vermis < vermis < cerebellar cortex	Oligodendrocytes	3.9863850444926	0.396
NRG1	9.64e-10	neuregulin 1	+-+	-----+	++-+	+	Ding	0.652	0.18543	1	basal nucleus of meynert < substantia innominata < basal forebrain	Not_Available	Not_Available	0.928
SIM1	1.47e-06	SIM bHLH transcription factor 1	+-+	Not_Available	Filtered_Out	+	Ramaker	0.661	0.179798	1	paraventricular nucleus of the hypothalamus < anterior hypothalamic region	Peptidergic neurons	6.081771755902	0.05
ARHGEF25	1.9e-06	Rho guanine nucleotide exchange factor 25	++-	+----+	Not_Available	+	Ramaker	0.69	0.161313	1	VI paravermis < VI < Posterior Lobe < cerebellar hemispheres < cerebellar cortex	Peripheral sensory neurofilament neurons	2.86825843392875	0.292
DENND1B	1.45e-08	DENN domain containing 1B	+-+	-++--+	+--+	-	Ding	0.71	0.149022	1	abducens nucleus < pontine tegmentum	Hindbrain neurons	2.8469905646128	0.879
KDM3A	1.76e-09	lysine demethylase 3A	--+	+++-++	Not_Available	+	Labonte	0.716	0.145177	1	globus pallidus internal segment < globus pallidus < basal ganglia	Ependymal cells	3.59907718503345	0.316
ANKHD1-EIF4EBP3	2.53e-06	ANKHD1-EIF4EBP3 readthrough	--+	--+---	Not_Available	+	Ramaker	0.724	0.140466	1	VIIIB lateral hemisphere < VIIIB < Posterior Lobe < cerebellar hemispheres < cerebellar cortex	Enteric neurons	3.36518049160504	Not_Available
ZFHX4	5.27e-09	zinc finger homeobox 4	-+-	--+-++	+--+	-	Ding	0.74	0.13098	1	subthalamic nucleus < subthalamus	Cholinergic and monoaminergic neurons	4.22953199576822	0.799
RBMS3	7.31e-07	RNA binding motif single stranded interacting protein 3	--+	++--++	Filtered_Out	+	Labonte	0.753	0.123463	1	medial mammillary nucleus < mammillary body < mammillary region	Enteric neurons	3.2617952846437	0.927
ACTL8	6.06e-07	actin like 8	++-	Not_Available	Filtered_Out	-	Ramaker	0.756	0.121658	1	globose nucleus < cerebellar nuclei	Not_Available	Not_Available	0.466
FHIT	2.74e-07	fragile histidine triad	-+-	-++-+-	++--	-	Ding	0.78	0.108045	1	zona incerta < ventral thalamus < thalamus	Choroid epithelial cells	5.60848901548749	0.884
ERBB4	1.29e-13	erb-b2 receptor tyrosine kinase 4	--+	++--+-	+--+	+	Ramaker	0.784	0.105623	1	substantia nigra pars compacta < substantia nigra	Telencephalon inhibitory interneurons	4.76943202691819	0.894
RAB3B	1.61e-06	RAB3B, member RAS oncogene family	-++	+-+-+-	++--	-	Ding	0.793	0.100774	1	nucleus of the diagonal band horizontal division < nucleus of the diagonal band < substantia innominata < basal forebrain	Sympathetic noradrenergic neurons	5.81980021903417	0.954
CKB	1.76e-08	creatine kinase B	++-	++----	-+++	+	Ramaker	0.806	0.0934492	1	dorsal lateral geniculate nucleus < dorsal lateral geneiculate nucleus < dorsal thalamus	Peripheral sensory neurofilament neurons	2.2233114665496	0.864
HLA-DQA1	6.06e-07	major histocompatibility complex, class II, DQ alpha 1	---	+++--+	Not_Available	-	Ramaker	0.813	0.0898225	1	supraoptic nucleus < anterior hypothalamic region	Perivascular macrophages	5.00429757573023	0.999
FADS2	1.94e-08	fatty acid desaturase 2	+-+	+-+-++	+---	-	Ding	0.833	0.0793368	1	central glial substance < myelencephalon < gray matter	Satellite glia	5.30636788248189	0.768
C16orf45	1.86e-09	BMERB Domain Containing 1	++-	---+-+	---+	+	Ramaker	0.836	0.0780264	1	dentate gyrus < hippocampal formation < limbic lobe	Cholinergic and monoaminergic neurons	2.31248811378339	0.584
PAX6	1.67e-09	paired box 6	+++	+-+-+-	--+-	-	Ding	0.854	0.0685904	1	IX paravermis < IX < Posterior Lobe < cerebellar hemispheres < cerebellar cortex	Subcommissural organ hypendymal cells	3.87975115204495	0.825
TMEM67	3.38e-07	transmembrane protein 67	+--	+++-++	Filtered_Out	-	Labonte	0.872	0.0596727	1	central glial substance < myelencephalon < gray matter	Ependymal cells	5.1952029590477	0.566
TYR	6.97e-09	tyrosinase	++-	Not_Available	Filtered_Out	-	Ramaker	0.875	0.0582038	1	inferior temporal gyrus lateral bank of gyrus < inferior temporal gyrus < temporal lobe	Spinal cord inhibitory neurons	5.43895820048014	0.504
BTN1A1	7.4e-09	butyrophilin subfamily 1 member A1	+-+	Not_Available	Filtered_Out	+	Ramaker	0.882	0.0546963	1	CA2 field < hippocampal formation < limbic lobe	Di- and mesencephalon inhibitory neurons	4.33940339359627	0.0995
OTX2	8.91e-07	orthodenticle homeobox 2	--+	Missing_P_Values	Filtered_Out	+	Ramaker	0.884	0.053691	1	superior colliculus < midbrain tectum	Choroid epithelial cells	5.67783562285583	0.728
IK	2.32e-06	IK cytokine	++-	+-+-++	+-++	+	Ding	0.889	0.0510689	1	central glial substance < myelencephalon < gray matter	Sympathetic cholinergic neurons	2.48710849996183	0.161
ZSCAN9	8.28e-13	zinc finger and SCAN domain containing 9	--+	-++-++	Filtered_Out	+	Labonte	0.92	0.0364117	1	VIIIB lateral hemisphere < VIIIB < Posterior Lobe < cerebellar hemispheres < cerebellar cortex	Not_Available	Not_Available	0.315
SCAI	1.19e-07	suppressor of cancer cell invasion	-++	-+-+--	Not_Available	-	Labonte	0.922	0.0352439	1	cuneus striate < cuneus < occipital lobe	Cholinergic and monoaminergic neurons	3.17519641074897	0.677
CDH9	9.7e-07	cadherin 9	-++	+----+	++--	-	Labonte	0.951	0.0220194	1	dentate gyrus < hippocampal formation < limbic lobe	Dentate gyrus granule neurons	3.53243921491756	0.0139
DCC	2.57e-14	DCC netrin 1 receptor	+++	----++	Filtered_Out	+	Labonte	0.963	0.0162968	1	CA3 field < hippocampal formation < limbic lobe	Telencephalon projecting inhibitory neurons	3.86850836475096	0.787
USP3	2.49e-06	ubiquitin specific peptidase 3	--+	+++-++	---+	+	Labonte	0.971	0.0125935	1	V lateral hemisphere < V < Anterior Lobe < cerebellar hemispheres < cerebellar cortex	Enteric neurons	3.21797612618307	0.564
CACNA1E	2.86e-11	calcium voltage-gated channel subunit alpha1 E	-++	---+-+	+--+	+	Ding	0.972	0.0124621	1	inferior olivary complex < myelencephalon < gray matter	Telencephalon projecting excitatory neurons	3.11168061889145	0.753
GINM1	2.54e-06	glycoprotein integral membrane 1	--+	++++++	+-+-	+	Ding	0.988	0.00541672	1	corpus callosum < telencephalic commissures	Sympathetic noradrenergic neurons	4.30444805665209	0.416
ABT1	1.16e-07	activator of basal transcription 1	++-	-++---	+-+-	-	Ding	0.989	0.00495524	1	VIIIB lateral hemisphere < VIIIB < Posterior Lobe < cerebellar hemispheres < cerebellar cortex	Sympathetic cholinergic neurons	3.52763677445576	0.116
ZNF35	4.66e-07	zinc finger protein 35	--+	-++-+-	-++-	-	Ramaker	0.991	0.00410252	1	zona incerta < ventral thalamus < thalamus	Sympathetic cholinergic neurons	2.42941816107446	0.151
HIST1H1B	9.97e-14	histone cluster 1 H1 family member b	--+	Not_Available	Filtered_Out	-	Ramaker	1	0	1	III paravermis < III < Anterior Lobe < cerebellar hemispheres < cerebellar cortex	Not_Available	Not_Available	0.491
SLC17A3	1.67e-07	solute carrier family 17 member 3	--+	Not_Available	Filtered_Out	+	Ramaker	1	0	1	VIIB < posterior lobe of the vermis < vermis < cerebellar cortex	Telencephalon projecting excitatory neurons	5.30564455534324	0.541
SLC44A4	7.98e-07	solute carrier family 44 member 4	+--	Not_Available	Filtered_Out	-	Ramaker	1	0	1	central glial substance < myelencephalon < gray matter	Subcommissural organ hypendymal cells	5.85408230025674	0.863
SORCS3	2.27e-19	sortilin related VPS10 domain containing receptor 3	-++	+-++--	+-+-	+	Ding	1	0	1	claustrum < cerebral nuclei	Cholinergic and monoaminergic neurons	4.66244545834245	0.601
B3GALTL	5.7e-12	beta 3-glucosyltransferase	-++	-++---	--+-	+	Labonte	1	0	1	lateral group of nuclei dorsal division < lateral group of nuclei < dorsal thalamus	Not_Available	Not_Available	Not_Available
ZSCAN31	1.82e-10	zinc finger and SCAN domain containing 31	--+	++--++	+++-	+	Ramaker	1	0	1	V lateral hemisphere < V < Anterior Lobe < cerebellar hemispheres < cerebellar cortex	Not_Available	Not_Available	0.551
SPPL3	2.85e-10	signal peptide peptidase like 3	-++	++--+-	Not_Available	+	Labonte	1	0	1	corpus callosum < telencephalic commissures	Peripheral sensory neurofilament neurons	2.35524857505318	0.373
TRMT61A	3.68e-09	tRNA methyltransferase 61A	++-	+++-+-	Not_Available	+	Ramaker	1	0	1	central glial substance < myelencephalon < gray matter	Sympathetic cholinergic neurons	4.17273728456568	0.267
APOPT1	9.26e-09	apoptogenic 1, mitochondrial	+--	+-+-++	Not_Available	-	Ramaker	1	0	1	supramarginal gyrus superior bank of gyrus < supramarginal gyrus < inferior parietal lobule < parietal lobe	Sympathetic cholinergic neurons	3.86919343832108	0.261
MARCH10	2.76e-07	membrane associated ring-CH-type finger 10	+++	+-+++-	Not_Available	+	Labonte	1	0	1	central glial substance < myelencephalon < gray matter	Ependymal cells	5.90134026945877	0.2
PMFBP1	3.65e-07	polyamine modulated factor 1 binding protein 1	+++	+-+--+	Filtered_Out	-	Labonte	1	0	1	locus ceruleus < pontine tegmentum	Peripheral sensory neurofilament neurons	5.32364599048966	0.356
CNTN5	3.66e-07	contactin 5	--+	++-++-	Filtered_Out	+	Labonte	1	0	1	dorsal lateral geniculate nucleus < dorsal lateral geneiculate nucleus < dorsal thalamus	Enteric neurons	4.74784998801108	0.584
SOX6	4.17e-07	SRY-box 6	--+	+++-+-	Filtered_Out	-	Labonte	1	0	1	nucleus of the diagonal band horizontal division < nucleus of the diagonal band < substantia innominata < basal forebrain	Oligodendrocyte precursor cells	3.77243808724271	0.933
ZNF501	5.35e-07	zinc finger protein 501	-++	--+---	Filtered_Out	+	Ramaker	1	0	1	VIIIB lateral hemisphere < VIIIB < Posterior Lobe < cerebellar hemispheres < cerebellar cortex	Not_Available	Not_Available	0.179
LPIN3	1.01e-06	lipin 3	+--	--++++	Filtered_Out	+	Ramaker	1	0	1	oculomotor nuclear complex < midbrain tegmentum	Vascular and leptomeningeal cells	5.39737143526353	0.0659
PCDHA7	2.25e-06	protocadherin alpha 7	-++	-+--+-	Not_Available	+	Ramaker	1	0	1	midbrain raphe nuclei < midbrain tegmentum	Hindbrain neurons	3.45083045485666	Not_Available

## Sheet: Table S4
Supplementary Table S4. Across-study meta-analysis results from the first model using data from cortial brain regions from both sexes.
gene_symbol	Howard_pvalue	gene_name	RamakerDir	LabonteDir	DingDir	meta_direction	min_p_study	meta_p	signed_log_meta	Bonferroni_meta_p	slim_region_location	cell_type_taxon	cell_type_taxon_zscore	DE_Prior_Rank
SAMD5	1.21e-08	sterile alpha motif domain containing 5	----	--------	--+---	-	Labonte	5.12e-05	4.29087	0.0138	locus ceruleus < pontine tegmentum	Enteric neurons	3.41099224324459	0.882
ZC3H7B	2.91e-08	zinc finger CCCH-type containing 7B	+-++	----++++	+++++-	+	Ding	5.64e-05	4.24903	0.0152	pontine nuclei < basal part of pons	Sympathetic cholinergic neurons	2.36603288386083	0.183
SPRY2	8.26e-07	sprouty RTK signaling antagonist 2	+---	--------	++-+--	-	Labonte	6.28e-05	4.20222	0.0169	IX paravermis < IX < Posterior Lobe < cerebellar hemispheres < cerebellar cortex	Enteric neurons	3.47774007250763	0.938
UBE2M	8.89e-07	ubiquitin conjugating enzyme E2 M	+-+-	-+--++++	+---++	+	Labonte	7.51e-05	4.12428	0.0202	parolfactory gyri < frontal lobe	Peripheral sensory neurofilament neurons	3.17743122694966	Not_Available
CKB	1.76e-08	creatine kinase B	+-+-	++--++++	-++-+-	+	Labonte	0.000216	3.66591	0.0581	dorsal lateral geniculate nucleus < dorsal lateral geneiculate nucleus < dorsal thalamus	Peripheral sensory neurofilament neurons	2.2233114665496	0.864
ITPR3	1.55e-06	inositol 1,4,5-trisphosphate receptor type 3	++--	++--++++	Filtered_Out	+	Labonte	0.000238	3.62343	0.064	supraoptic nucleus < anterior hypothalamic region	Satellite glia	4.27437577594778	0.733
TRAF3	3.17e-07	TNF receptor associated factor 3	+-++	-----++-	+-----	-	Labonte	0.00147	2.83414	0.394	central glial substance < myelencephalon < gray matter	Hindbrain neurons	2.9800683009023	0.428
ZNF638	1.83e-07	zinc finger protein 638	-+--	+++-+---	Not_Available	-	Labonte	0.00184	2.734	0.496	VIIIB lateral hemisphere < VIIIB < Posterior Lobe < cerebellar hemispheres < cerebellar cortex	Not_Available	Not_Available	0.685
MANEA	1.88e-06	mannosidase endo-alpha	-+-+	++++----	---+-+	-	Labonte	0.00272	2.56609	0.731	lateral group of nuclei dorsal division < lateral group of nuclei < dorsal thalamus	Hindbrain neurons	3.83091357174874	0.87
HLA-DQB1	2.33e-07	major histocompatibility complex, class II, DQ beta 1	----	--+-----	Not_Available	-	Ramaker	0.00272	2.56504	0.732	supraoptic nucleus < anterior hypothalamic region	Oligodendrocytes	5.45495155214386	0.989
ARHGEF25	1.9e-06	Rho guanine nucleotide exchange factor 25	+-++	+---++++	Not_Available	+	Labonte	0.00404	2.39336	1	VI paravermis < VI < Posterior Lobe < cerebellar hemispheres < cerebellar cortex	Peripheral sensory neurofilament neurons	2.86825843392875	0.292
C16orf45	1.86e-09	BMERB Domain Containing 1	+-+-	---+++++	--++-+	+	Labonte	0.00438	2.3588	1	dentate gyrus < hippocampal formation < limbic lobe	Cholinergic and monoaminergic neurons	2.31248811378339	0.584
SOX5	3.79e-09	SRY-box 5	++-+	--------	Filtered_Out	-	Labonte	0.00464	2.33335	1	central glial substance < myelencephalon < gray matter	Telencephalon projecting excitatory neurons	3.23285881562931	0.654
CTNND1	7.75e-08	catenin delta 1	-+-+	----+-+-	----+-	-	Ding	0.00478	2.32028	1	central glial substance < myelencephalon < gray matter	Peripheral sensory non-peptidergic neurons	3.04181193393998	Not_Available
KDM3A	1.76e-09	lysine demethylase 3A	-++-	+++-----	Not_Available	-	Labonte	0.00506	2.29625	1	globus pallidus internal segment < globus pallidus < basal ganglia	Ependymal cells	3.59907718503345	0.316
MYRF	1.68e-08	myelin regulatory factor	-+--	-+++---+	---+-+	-	Ding	0.00567	2.24643	1	corpus callosum < telencephalic commissures	Oligodendrocytes	6.01454099812577	0.801
PCDH9	3.53e-10	protocadherin 9	-+-+	-+++----	-+++++	+	Ding	0.0076	2.11901	1	corpus callosum < telencephalic commissures	Oligodendrocytes	3.84835815637682	0.94
RERE	1.43e-11	arginine-glutamic acid dipeptide repeats	++++	----++++	+++-+-	+	Ding	0.00998	2.00082	1	V lateral hemisphere < V < Anterior Lobe < cerebellar hemispheres < cerebellar cortex	Sympathetic cholinergic neurons	2.97042255583533	0.53
SCYL1	6.11e-08	SCY1 like pseudokinase 1	+++-	++++++++	-++---	+	Labonte	0.011	1.95785	1	dorsal lateral geniculate nucleus < dorsal lateral geneiculate nucleus < dorsal thalamus	Sympathetic cholinergic neurons	2.96996663171946	0.207
YLPM1	3.52e-10	YLP motif containing 1	-+--	----+--+	Not_Available	-	Labonte	0.0117	1.93051	1	dentate gyrus < hippocampal formation < limbic lobe	Cholinergic and monoaminergic neurons	2.74398735586121	0.157
TMEM106B	1.22e-12	transmembrane protein 106B	-+-+	++++----	---+-+	-	Labonte	0.0119	1.92532	1	reticular nucleus of thalamus < ventral thalamus	Cholinergic and monoaminergic neurons	3.26841697346521	0.857
HIST1H2BO	9.65e-08	histone cluster 1 H2B family member o	----	Not_Available	Filtered_Out	-	Ramaker	0.0119	1.92471	1	III paravermis < III < Anterior Lobe < cerebellar hemispheres < cerebellar cortex	Ependymal cells	4.47946094136428	0.528
RTN1	1.71e-08	reticulon 1	++++	++-+-+++	-+--++	+	Ding	0.0121	1.9174	1	superior rostral gyrus < frontal lobe	Sympathetic noradrenergic neurons	4.27437476304621	0.963
CELF2	7.52e-08	CUGBP Elav-like family member 2	++++	--------	+-+---	-	Ding	0.0125	1.90185	1	lateral group of nuclei ventral division < lateral group of nuclei < dorsal thalamus	Telencephalon projecting excitatory neurons	3.45968749332584	0.948
PSORS1C1	1.74e-08	psoriasis susceptibility 1 candidate 1	+---	Missing_P_Values	Filtered_Out	-	Ramaker	0.0128	1.89435	1	temporal pole superior aspect < temporal pole < temporal lobe	Not_Available	Not_Available	0.0512
MGAT4C	1.22e-06	MGAT4 family member C	-+++	++------	--+--+	-	Labonte	0.0136	1.86735	1	dorsal motor nucleus of the vagus < myelencephalon < gray matter	Cholinergic and monoaminergic neurons	3.66053389443231	0.272
BAD	1.35e-06	BCL2 associated agonist of cell death	--+-	++++-+++	------	+	Labonte	0.0162	1.79038	1	superior rostral gyrus < frontal lobe	Sympathetic cholinergic neurons	4.23641507854015	0.264
METTL9	1.74e-10	methyltransferase like 9	++++	+++++-+-	-++-++	+	Ding	0.0173	1.76132	1	body of the caudate nucleus < caudate nucleus < striatum < basal ganglia	Schwann cells	3.07976530243268	0.218
ZDHHC21	7.5e-09	zinc finger DHHC-type containing 21	++++	-+------	---++-	-	Ding	0.0179	1.74677	1	VIIIB lateral hemisphere < VIIIB < Posterior Lobe < cerebellar hemispheres < cerebellar cortex	Peripheral sensory neurofilament neurons	2.82392946322424	0.752
POGZ	3.16e-07	pogo transposable element derived with ZNF domain	-+-+	--+-+---	--+++-	-	Ding	0.018	1.74369	1	corpus callosum < telencephalic commissures	Enteric neurons	2.55794199138711	0.0413
BEND4	1.3e-07	BEN domain containing 4	-+++	---+----	Not_Available	-	Labonte	0.0185	1.73199	1	substantia nigra pars compacta < substantia nigra	Cholinergic and monoaminergic neurons	3.2158369602427	0.855
SEMA6D	4.1e-09	semaphorin 6D	-++-	-++-----	+-+-+-	-	Labonte	0.019	1.72101	1	substantia nigra pars compacta < substantia nigra	Sympathetic cholinergic neurons	3.0507872490882	0.981
RFTN2	5.41e-07	raftlin family member 2	----	++++----	---+++	-	Ramaker	0.0196	1.70697	1	corpus callosum < telencephalic commissures	Enteric glia	3.28226436108575	0.444
HLA-B	4.33e-11	major histocompatibility complex, class I, B	+-+-	++++++++	+--+--	+	Ding	0.0205	1.6891	1	supraoptic nucleus < anterior hypothalamic region	Not_Available	Not_Available	0.771
CHD6	1.38e-10	chromodomain helicase DNA binding protein 6	-+-+	++++++++	++++-+	+	Ding	0.0209	1.67968	1	central glial substance < myelencephalon < gray matter	Cholinergic and monoaminergic neurons	3.19207777428948	0.655
PAX6	1.67e-09	paired box 6	++++	+-+-----	-----+	-	Ding	0.0213	1.67106	1	IX paravermis < IX < Posterior Lobe < cerebellar hemispheres < cerebellar cortex	Subcommissural organ hypendymal cells	3.87975115204495	0.825
ETFDH	1.44e-06	electron transfer flavoprotein dehydrogenase	++-+	+++-+---	+-+-++	+	Ding	0.0214	1.66908	1	globus pallidus internal segment < globus pallidus < basal ganglia	Sympathetic cholinergic neurons	4.06593704014729	0.678
TMEM42	4.87e-07	transmembrane protein 42	+-+-	++++-+++	Not_Available	+	Labonte	0.022	1.65849	1	corpus callosum < telencephalic commissures	Peripheral sensory non-peptidergic neurons	2.85212076708556	0.325
OLFM4	1.7e-12	olfactomedin 4	++++	++-++++-	Filtered_Out	+	Ramaker	0.0226	1.64573	1	supraoptic nucleus < anterior hypothalamic region	Peptidergic neurons	4.56491232412	0.99
EXT1	1.2e-06	exostosin glycosyltransferase 1	-+++	----+++-	++++-+	-	Labonte	0.0227	1.64462	1	CA1 field < hippocampal formation < limbic lobe	Ependymal cells	3.69044701771994	0.81
SGIP1	1.68e-09	SH3 domain GRB2 like endophilin interacting protein 1	-+-+	--------	-+---+	-	Ding	0.0228	1.64276	1	CA4 field < hippocampal formation < limbic lobe	Enteric neurons	3.3600428279968	0.823
ACVR1B	5.28e-07	activin A receptor type 1B	++++	---+--++	++++--	+	Ramaker	0.0235	1.62983	1	CA3 field < hippocampal formation < limbic lobe	Cholinergic and monoaminergic neurons	3.23201938751616	0.523
RSRC1	2.6e-14	arginine and serine rich coiled-coil 1	++--	+++++--+	+--+++	+	Ding	0.0242	1.61653	1	dorsal lateral geniculate nucleus < dorsal lateral geneiculate nucleus < dorsal thalamus	Sympathetic cholinergic neurons	4.67423024890706	0.582
SLC4A9	2.66e-06	solute carrier family 4 member 9	----	-++----+	Filtered_Out	-	Labonte	0.0247	1.60787	1	principal sensory nucleus of trigeminal nerve < trigeminal nuclei < pontine tegmentum	Hindbrain neurons	4.77984052043041	0.393
VPS41	1.94e-06	VPS41 subunit of HOPS complex	-+++	++-+--+-	-+-+++	+	Ding	0.0247	1.60731	1	fusiform gyrus lateral bank of gyrus < fusiform gyrus < temporal lobe	Peripheral sensory neurofilament neurons	3.86058381099991	0.376
VRK2	9.97e-09	VRK serine/threonine kinase 2	----	++++---+	---+++	-	Ramaker	0.0265	1.57679	1	corpus callosum < telencephalic commissures	Microglia	4.24111531018962	0.546
HS6ST3	1.66e-08	heparan sulfate 6-O-sulfotransferase 3	++++	-+-++++-	-+---+	+	Ding	0.0273	1.5633	1	dorsal lateral geniculate nucleus < dorsal lateral geneiculate nucleus < dorsal thalamus	Spinal cord inhibitory neurons	3.85813019687383	0.72
ANKS1B	1.5e-06	ankyrin repeat and sterile alpha motif domain containing 1B	-+++	----++--	--++++	+	Ding	0.0279	1.5537	1	CA1 field < hippocampal formation < limbic lobe	Oligodendrocytes	3.62757275479769	0.695
PTPRS	2.3e-06	protein tyrosine phosphatase receptor type S	-+--	---+++++	------	-	Ding	0.0285	1.54465	1	dorsal lateral geniculate nucleus < dorsal lateral geneiculate nucleus < dorsal thalamus	Hindbrain neurons	3.41680827717013	0.624
LST1	5.42e-09	leukocyte specific transcript 1	----	+-++++++	----++	+	Ding	0.0288	1.54013	1	substantia nigra pars reticulata < substantia nigra	Not_Available	Not_Available	0.765
ZMAT2	2.44e-06	zinc finger matrin-type 2	+-+-	++++++++	-+---+	+	Labonte	0.0317	1.49865	1	putamen < striatum < basal ganglia	Sympathetic cholinergic neurons	3.38506255416219	0.203
ZKSCAN4	7.51e-14	zinc finger with KRAB and SCAN domains 4	-+-+	+++-+-++	+--+++	+	Ding	0.0345	1.46215	1	dentate gyrus < hippocampal formation < limbic lobe	Not_Available	Not_Available	0.353
BAZ2B	1.32e-07	bromodomain adjacent to zinc finger domain 2B	----	+-+-+---	--++--	-	Ding	0.0356	1.44816	1	corpus callosum < telencephalic commissures	Enteric neurons	3.13509874745176	0.588
SERPING1	2.45e-06	serpin family G member 1	++++	---+++++	-++-++	+	Ramaker	0.0367	1.43556	1	central glial substance < myelencephalon < gray matter	Vascular and leptomeningeal cells	4.13708695278917	0.983
STAU1	1.34e-06	staufen double-stranded RNA binding protein 1	+++-	+-++++++	+++-+-	+	Ding	0.0379	1.42168	1	motor nucleus of trigeminal nerve < trigeminal nuclei < pontine tegmentum	Cholinergic and monoaminergic neurons	2.27957428896524	0.258
ZHX3	2.34e-07	zinc fingers and homeoboxes 3	++++	--------	--++--	-	Labonte	0.0391	1.40753	1	globus pallidus internal segment < globus pallidus < basal ganglia	Cholinergic and monoaminergic neurons	2.14018429531549	0.409
HSPA1A	8.13e-08	heat shock protein family A (Hsp70) member 1A	----	--+-----	----++	-	Labonte	0.0403	1.39437	1	corpus callosum < telencephalic commissures	Enteric glia	5.18641512450258	0.983
HARS	2.1e-07	histidyl-tRNA synthetase	+-+-	+-+-++++	+++-+-	+	Ding	0.0407	1.39019	1	dorsal lateral geniculate nucleus < dorsal lateral geneiculate nucleus < dorsal thalamus	Sympathetic noradrenergic neurons	3.50987465853632	0.113
INPP4B	3.71e-07	inositol polyphosphate-4-phosphatase type II B	-+++	-+--++--	-+-+--	-	Ding	0.041	1.38701	1	basal nucleus of meynert < substantia innominata < basal forebrain	Cholinergic and monoaminergic neurons	3.10686119920757	0.888
KLC1	2.46e-10	kinesin light chain 1	+-+-	+++---+-	--+-++	+	Ding	0.0424	1.37272	1	corpus callosum < telencephalic commissures	Sympathetic cholinergic neurons	2.98086183940725	0.629
RHOA	7.1e-07	ras homolog family member A	-++-	-+++++-+	+--+++	+	Ding	0.0429	1.36797	1	corpus callosum < telencephalic commissures	Sympathetic noradrenergic neurons	2.68918059819945	0.68
PPP6C	1.1e-06	protein phosphatase 6 catalytic subunit	++++	++++----	---+-+	-	Ding	0.0463	1.33481	1	reticular nucleus of thalamus < ventral thalamus	Sympathetic cholinergic neurons	2.94432522454954	0.577
AREL1	3.04e-08	apoptosis resistant E3 ubiquitin protein ligase 1	++++	--------	-+++--	-	Ding	0.0467	1.3304	1	V < anterior lobe of the vermis < vermis < cerebellar cortex	Sympathetic noradrenergic neurons	3.69940043835784	0.305
KMT2A	1.28e-07	lysine methyltransferase 2A	-+-+	----+---	+++---	+	Ding	0.0474	1.32425	1	VIIIB lateral hemisphere < VIIIB < Posterior Lobe < cerebellar hemispheres < cerebellar cortex	Cholinergic and monoaminergic neurons	3.17745070473879	0.42
ZNF536	1.62e-06	zinc finger protein 536	----	-+++---+	---+++	-	Ramaker	0.0505	1.29662	1	corpus callosum < telencephalic commissures	Telencephalon inhibitory interneurons	2.84477685813301	0.527
SLC30A9	2.62e-07	solute carrier family 30 member 9	-+++	++++--+-	++---+	+	Labonte	0.0513	1.28953	1	lateral mammillary nucleus < mammillary body < mammillary region	Cholinergic and monoaminergic neurons	2.53826229017514	0.345
ZDHHC5	3.47e-08	zinc finger DHHC-type containing 5	+++-	------+-	++----	-	Ding	0.0518	1.2855	1	dorsal lateral geniculate nucleus < dorsal lateral geneiculate nucleus < dorsal thalamus	Sympathetic cholinergic neurons	3.2110028692152	0.262
HIST1H2BF	3.58e-08	histone cluster 1 H2B family member f	--++	++++++++	Filtered_Out	+	Labonte	0.0561	1.25115	1	central glial substance < myelencephalon < gray matter	Ependymal cells	3.28000311007773	Not_Available
ASXL3	2.06e-06	ASXL transcriptional regulator 3	-+-+	----+++-	+++--+	-	Labonte	0.0574	1.24147	1	superior rostral gyrus < frontal lobe	Peripheral sensory non-peptidergic neurons	3.94108342751378	0.787
TCF4	4.55e-16	transcription factor 4	++-+	-+----+-	+-++-+	+	Labonte	0.0579	1.23737	1	VIIB < posterior lobe of the vermis < vermis < cerebellar cortex	Telencephalon inhibitory interneurons	3.77388307459323	0.968
ZKSCAN8	2.01e-13	zinc finger with KRAB and SCAN domains 8	-+-+	+++-----	Filtered_Out	-	Labonte	0.0609	1.21522	1	globus pallidus external segment < globus pallidus < basal ganglia	Hindbrain neurons	4.10962598131774	0.45
MARK3	2.68e-07	microtubule affinity regulating kinase 3	+++-	+-+-+---	+-++--	-	Labonte	0.061	1.21435	1	III paravermis < III < Anterior Lobe < cerebellar hemispheres < cerebellar cortex	Peripheral sensory neurofilament neurons	2.27828077755344	0.125
C3orf84	2.53e-07	chromosome 3 open reading frame 84	+-++	Not_Available	Not_Available	+	Ramaker	0.0615	1.21111	1	subcuneiform nucleus < midbrain reticular formation	Telencephalon projecting inhibitory neurons	4.45555292702574	Not_Available
CAMKK2	1.88e-06	calcium/calmodulin dependent protein kinase kinase 2	+++-	-+-+++++	++----	-	Ding	0.0624	1.20467	1	IX paravermis < IX < Posterior Lobe < cerebellar hemispheres < cerebellar cortex	Telencephalon projecting excitatory neurons	4.56797675895	0.565
CTTNBP2	1.26e-07	cortactin binding protein 2	-+-+	+-+-----	+--++-	-	Labonte	0.0644	1.19134	1	corpus callosum < telencephalic commissures	Telencephalon projecting excitatory neurons	2.85629697658472	0.808
RABEPK	1.56e-06	Rab9 effector protein with kelch motifs	+-+-	-++-++++	-----+	-	Ding	0.0652	1.18545	1	zona incerta < ventral thalamus < thalamus	Sympathetic cholinergic neurons	3.30391231298682	0.136
MR1	6.25e-08	major histocompatibility complex, class I-related	++++	++++----	--+-++	+	Ding	0.0719	1.14352	1	central glial substance < myelencephalon < gray matter	Choroid epithelial cells	3.9352029346417	0.814
ZCCHC7	4.19e-12	zinc finger CCHC-type containing 7	++--	+---++++	+-++++	+	Ding	0.0725	1.13937	1	dentate gyrus < hippocampal formation < limbic lobe	Hindbrain neurons	3.13901441237523	0.646
PLCL1	7.79e-07	phospholipase C like 1 (inactive)	-+--	++++----	-----+	-	Labonte	0.0743	1.12884	1	inferior olivary complex < myelencephalon < gray matter	Oligodendrocytes	3.5006278468572	0.831
USP3	2.49e-06	ubiquitin specific peptidase 3	-+--	+++-----	--++--	-	Labonte	0.0747	1.12676	1	V lateral hemisphere < V < Anterior Lobe < cerebellar hemispheres < cerebellar cortex	Enteric neurons	3.21797612618307	0.564
PQLC2L	7.05e-09	PQ loop repeat containing 2 like	+++-	--+-----	Filtered_Out	-	Labonte	0.0756	1.12156	1	dorsal lateral geniculate nucleus < dorsal lateral geneiculate nucleus < dorsal thalamus	Not_Available	Not_Available	0.761
ZNF165	1.95e-12	zinc finger protein 165	--++	--+-++++	Filtered_Out	+	Labonte	0.0761	1.11867	1	dentate nucleus < cerebellar nuclei	Not_Available	Not_Available	0.958
DENND1A	1.54e-14	DENN domain containing 1A	+-++	----++++	-++---	-	Labonte	0.0774	1.11134	1	basolateral nucleus < amygdala	Cholinergic and monoaminergic neurons	2.84876785804461	0.599
FADS2	1.94e-08	fatty acid desaturase 2	++--	+-+-----	+-----	-	Ding	0.0822	1.08497	1	central glial substance < myelencephalon < gray matter	Satellite glia	5.30636788248189	0.768
NOX4	1.16e-06	NADPH oxidase 4	++--	+++++++-	Filtered_Out	+	Labonte	0.0837	1.07709	1	abducens nucleus < pontine tegmentum	Enteric neurons	4.55638009065575	0.906
BTN2A1	6.69e-12	butyrophilin subfamily 2 member A1	--+-	--+-----	-+-+-+	-	Labonte	0.0851	1.0699	1	VIIIB lateral hemisphere < VIIIB < Posterior Lobe < cerebellar hemispheres < cerebellar cortex	Not_Available	Not_Available	0.42
BTN3A2	3.96e-13	butyrophilin subfamily 3 member A2	+---	+-+----+	------	-	Ding	0.0907	1.04224	1	supraoptic nucleus < anterior hypothalamic region	Not_Available	Not_Available	0.845
ZFHX4	5.27e-09	zinc finger homeobox 4	----	--+-----	+-++++	-	Ding	0.0924	1.0341	1	subthalamic nucleus < subthalamus	Cholinergic and monoaminergic neurons	4.22953199576822	0.799
BAG5	9.18e-07	BCL2 associated athanogene 5	-++-	-+++----	--+-+-	-	Ding	0.0961	1.01749	1	VIIIB lateral hemisphere < VIIIB < Posterior Lobe < cerebellar hemispheres < cerebellar cortex	Sympathetic cholinergic neurons	3.08399659801482	0.595
C11orf31	5.11e-07	selenoprotein H	+-+-	--+++++-	+-----	-	Labonte	0.102	0.992485	1	superior temporal gyrus lateral bank of gyrus < superior temporal gyrus < temporal lobe	Sympathetic cholinergic neurons	2.47081378820764	Not_Available
C1QTNF7	2.61e-06	C1q and TNF related 7	--+-	----+++-	Filtered_Out	-	Labonte	0.102	0.990227	1	central nucleus < amygdala	Sympathetic cholinergic neurons	5.94818233010013	0.915
KIAA1143	5e-07	KIAA1143	-+--	++++-++-	--++++	+	Labonte	0.103	0.986986	1	locus ceruleus < pontine tegmentum	Sympathetic noradrenergic neurons	3.10909852231817	0.409
CHMP3	4e-07	charged multivesicular body protein 3	++++	++++++++	-+--++	+	Labonte	0.103	0.985693	1	claustrum < cerebral nuclei	Sympathetic cholinergic neurons	3.23083923103447	Not_Available
MED19	1.75e-07	mediator complex subunit 19	+-+-	++--++++	-+++-+	+	Labonte	0.105	0.979654	1	CA4 field < hippocampal formation < limbic lobe	Sympathetic cholinergic neurons	2.75665720184329	0.125
TMX2	1.49e-07	thioredoxin related transmembrane protein 2	+++-	++++---+	Not_Available	+	Labonte	0.11	0.960575	1	subthalamic nucleus < subthalamus	Sympathetic noradrenergic neurons	3.31975245299273	0.238
ZSCAN9	8.28e-13	zinc finger and SCAN domain containing 9	-+++	-++-++++	Filtered_Out	+	Labonte	0.123	0.911619	1	VIIIB lateral hemisphere < VIIIB < Posterior Lobe < cerebellar hemispheres < cerebellar cortex	Not_Available	Not_Available	0.315
ZNF501	5.35e-07	zinc finger protein 501	-+--	--+-+---	Filtered_Out	-	Labonte	0.123	0.909054	1	VIIIB lateral hemisphere < VIIIB < Posterior Lobe < cerebellar hemispheres < cerebellar cortex	Not_Available	Not_Available	0.179
FAM120A	3.67e-08	family with sequence similarity 120A	---+	----+-+-	+++-++	+	Labonte	0.127	0.895591	1	inferior olivary complex < myelencephalon < gray matter	Enteric neurons	2.57443704514341	0.649
HARS2	1.35e-06	histidyl-tRNA synthetase 2, mitochondrial	++++	+++--++-	+++---	+	Ding	0.132	0.879401	1	VIIIB lateral hemisphere < VIIIB < Posterior Lobe < cerebellar hemispheres < cerebellar cortex	Cholinergic and monoaminergic neurons	2.17146476079399	0.143
OR2B2	2.79e-12	olfactory receptor family 2 subfamily B member 2	+++-	Not_Available	Filtered_Out	+	Ramaker	0.135	0.868311	1	hypoglossal nucleus < myelencephalon < gray matter	Hindbrain neurons	6.08486984459331	0.0751
PCDHA3	1.06e-07	protocadherin alpha 3	-+-+	+++++-+-	Filtered_Out	+	Labonte	0.139	0.858544	1	midbrain raphe nuclei < midbrain tegmentum	Cholinergic and monoaminergic neurons	3.76612977790557	0.0941
IGSF6	1.56e-09	immunoglobulin superfamily member 6	---+	++++++++	Filtered_Out	+	Labonte	0.144	0.841922	1	substantia nigra pars reticulata < substantia nigra	Perivascular macrophages	5.69320947447033	0.904
OR12D3	1.2e-09	olfactory receptor family 12 subfamily D member 3	-+++	Not_Available	Filtered_Out	+	Ramaker	0.149	0.828259	1	lateral tuberal nucleus < tuberal region	Gene detected; No expression measured	Not_Available	0.0523
FADS1	1.25e-07	fatty acid desaturase 1	++--	+++-----	--++-+	-	Labonte	0.149	0.826906	1	central glial substance < myelencephalon < gray matter	Satellite glia	2.64161538223522	0.866
PCNP	2.33e-07	PEST proteolytic signal containing nuclear protein	-+++	++-+-+-+	---+-+	+	Ding	0.154	0.811361	1	globus pallidus external segment < globus pallidus < basal ganglia	Enteric neurons	4.12396423066094	0.406
ZNF184	3.34e-08	zinc finger protein 184	+++-	----+-+-	+++---	-	Labonte	0.155	0.810742	1	CA1 field < hippocampal formation < limbic lobe	Non-glutamatergic neuroblasts	3.28351880097876	0.368
TMEM258	5.55e-07	transmembrane protein 258	----	+++-++++	---+--	-	Ding	0.155	0.809264	1	corpus callosum < telencephalic commissures	Sympathetic noradrenergic neurons	4.05633443300144	0.218
MAP9	7.15e-07	microtubule associated protein 9	++++	++-+----	-+-+++	+	Ding	0.156	0.806939	1	medial mammillary nucleus < mammillary body < mammillary region	Cholinergic and monoaminergic neurons	2.81388160029267	0.931
TOPAZ1	3.6e-07	testis and ovary specific PAZ domain containing 1	-+++	++++---+	Not_Available	+	Labonte	0.156	0.806126	1	CA1 field < hippocampal formation < limbic lobe	Peripheral sensory non-peptidergic neurons	4.72309099499653	Not_Available
NEGR1	3.55e-15	neuronal growth regulator 1	++++	-+-+--+-	++-+++	+	Ding	0.157	0.805419	1	lingual gyrus striate < lingual gyrus < occipital lobe	Cholinergic and monoaminergic neurons	3.43387497988335	0.974
NRD1	2.66e-08	nardilysin convertase	++++	++--++--	--+---	-	Ding	0.163	0.788402	1	dorsal lateral geniculate nucleus < dorsal lateral geneiculate nucleus < dorsal thalamus	Enteric neurons	2.59847808488664	Not_Available
TOP1	1.66e-06	DNA topoisomerase I	----	----+---	+-++-+	-	Labonte	0.163	0.787862	1	VIIIA < posterior lobe of the vermis < vermis < cerebellar cortex	Enteric neurons	2.45826485904618	0.618
CDH22	1.88e-07	cadherin 22	+-+-	+---++++	+++--+	+	Labonte	0.169	0.771109	1	IV < anterior lobe of the vermis < vermis < cerebellar cortex	Cholinergic and monoaminergic neurons	4.79293229388837	0.324
MEF2C	1.58e-12	myocyte enhancer factor 2C	++++	++-++++-	++---+	+	Ding	0.171	0.768104	1	lingual gyrus striate < lingual gyrus < occipital lobe	Telencephalon projecting excitatory neurons	5.72876305964627	0.978
ASCC3	8.91e-08	activating signal cointegrator 1 complex subunit 3	++-+	+++-----	-+-+++	+	Ding	0.171	0.766459	1	dentate gyrus < hippocampal formation < limbic lobe	Enteric neurons	2.8330673764006	0.774
RANGAP1	3.07e-08	Ran GTPase activating protein 1	+-+-	+-+++-++	++----	-	Ding	0.175	0.757183	1	supramarginal gyrus superior bank of gyrus < supramarginal gyrus < inferior parietal lobule < parietal lobe	Cholinergic and monoaminergic neurons	2.64465890210927	0.525
ADCK3	1.43e-08	coenzyme Q8A	+++-	++++--+-	+-----	+	Ding	0.175	0.756432	1	V lateral hemisphere < V < Anterior Lobe < cerebellar hemispheres < cerebellar cortex	Sympathetic noradrenergic neurons	3.10916895544605	Not_Available
PRSS16	6.41e-09	serine protease 16	+++-	Missing_P_Values	Filtered_Out	+	Ramaker	0.181	0.741803	1	postcentral gyrus superior lateral aspect of gyrus < postcentral gyrus < parietal lobe	Sympathetic noradrenergic neurons	4.25160226046541	0.734
HIST1H3I	6.38e-10	histone cluster 1 H3 family member i	-+++	Not_Available	Filtered_Out	+	Ramaker	0.181	0.741709	1	V < anterior lobe of the vermis < vermis < cerebellar cortex	Satellite glia	3.24844635290804	0.451
MARCH10	2.76e-07	membrane associated ring-CH-type finger 10	++--	+-++++-+	Not_Available	-	Labonte	0.185	0.73379	1	central glial substance < myelencephalon < gray matter	Ependymal cells	5.90134026945877	0.2
PLA2R1	3.98e-07	phospholipase A2 receptor 1	---+	--+-+++-	Filtered_Out	-	Labonte	0.185	0.732664	1	IV lateral hemisphere < IV < Anterior Lobe < cerebellar hemispheres < cerebellar cortex	Vascular smooth muscle cells	3.97582009590131	0.687
PPID	2.41e-06	peptidylprolyl isomerase D	-++-	+++++-++	---+-+	+	Ding	0.185	0.732046	1	subthalamic nucleus < subthalamus	Sympathetic noradrenergic neurons	4.06860690350549	0.116
C7orf72	8.26e-07	spermatogenesis associated 48	----	Not_Available	Not_Available	-	Ramaker	0.187	0.728557	1	Not_Available	Peripheral sensory non-peptidergic neurons	4.43276936085343	Not_Available
CDH9	9.7e-07	cadherin 9	-+++	+---+++-	++--++	+	Labonte	0.19	0.720986	1	dentate gyrus < hippocampal formation < limbic lobe	Dentate gyrus granule neurons	3.53243921491756	0.0139
RBFOX1	6.09e-17	RNA binding fox-1 homolog 1	++++	---+++++	++----	-	Ding	0.19	0.72042	1	dentate gyrus < hippocampal formation < limbic lobe	Peripheral sensory non-peptidergic neurons	3.48888258302817	0.717
HIST1H1B	9.97e-14	histone cluster 1 H1 family member b	-++-	Not_Available	Filtered_Out	-	Ramaker	0.205	0.687263	1	III paravermis < III < Anterior Lobe < cerebellar hemispheres < cerebellar cortex	Not_Available	Not_Available	0.491
ZNF322	3.72e-07	zinc finger protein 322	-+++	--++-+++	++++-+	+	Labonte	0.206	0.685164	1	zona incerta < ventral thalamus < thalamus	Cholinergic and monoaminergic neurons	2.88376454481502	0.256
FAM120AOS	2.42e-06	family with sequence similarity 120A opposite strand	+++-	++++-++-	Not_Available	+	Labonte	0.209	0.679236	1	caudal group of intralaminar nuclei < dorsal thalamus	Not_Available	Not_Available	0.504
ZNF660	2.47e-10	zinc finger protein 660	++-+	--------	Filtered_Out	-	Labonte	0.212	0.672753	1	central glial substance < myelencephalon < gray matter	Not_Available	Not_Available	0.142
HIST1H2BL	3.54e-12	histone cluster 1 H2B family member l	++-+	+++++++-	Not_Available	+	Labonte	0.216	0.665697	1	central glial substance < myelencephalon < gray matter	Non-glutamatergic neuroblasts	3.57586137470859	0.0554
ZNF445	3.53e-10	zinc finger protein 445	++--	--+-+---	++++++	-	Labonte	0.216	0.664796	1	dentate gyrus < hippocampal formation < limbic lobe	Enteric neurons	2.82039486606516	0.138
FH	1.47e-06	fumarate hydratase	+++-	+++++++-	-+-+-+	+	Ding	0.223	0.650993	1	dentate gyrus < hippocampal formation < limbic lobe	Sympathetic cholinergic neurons	3.39436911319744	0.609
CDH13	1.59e-11	cadherin 13	-+++	---++-+-	+++--+	-	Labonte	0.24	0.619877	1	reticular nucleus of thalamus < ventral thalamus	Cholinergic and monoaminergic neurons	5.54202884977809	0.826
SF3B1	1.78e-08	splicing factor 3b subunit 1	-+-+	+++-+---	+--+++	+	Ding	0.241	0.618669	1	corpus callosum < telencephalic commissures	Enteric neurons	2.7602558536192	0.542
GINM1	2.54e-06	glycoprotein integral membrane 1	-+--	+++++---	+--+++	+	Ding	0.241	0.617407	1	corpus callosum < telencephalic commissures	Sympathetic noradrenergic neurons	4.30444805665209	0.416
SOX6	4.17e-07	SRY-box 6	-+-+	+++-+---	Filtered_Out	-	Labonte	0.243	0.615226	1	nucleus of the diagonal band horizontal division < nucleus of the diagonal band < substantia innominata < basal forebrain	Oligodendrocyte precursor cells	3.77243808724271	0.933
HIST1H2BN	6.9e-17	histone cluster 1 H2B family member n	----	----++++	Filtered_Out	+	Labonte	0.243	0.613755	1	III paravermis < III < Anterior Lobe < cerebellar hemispheres < cerebellar cortex	Non-glutamatergic neuroblasts	4.23101334443968	0.121
EPHB2	1.04e-06	EPH receptor B2	--+-	---+--+-	+++---	-	Ding	0.246	0.608287	1	corpus callosum < telencephalic commissures	Enteric glia	3.17103218033794	0.805
B3GALTL	5.7e-12	beta 3-glucosyltransferase	-++-	-++-----	---+-+	-	Labonte	0.247	0.606495	1	lateral group of nuclei dorsal division < lateral group of nuclei < dorsal thalamus	Not_Available	Not_Available	Not_Available
CDK14	2.93e-07	cyclin dependent kinase 14	++++	++-+-+++	+----+	+	Ding	0.251	0.600339	1	CA4 field < hippocampal formation < limbic lobe	Cholinergic and monoaminergic neurons	3.23817115049914	0.772
CCS	2.3e-06	copper chaperone for superoxide dismutase	+---	--+-++++	++-++-	+	Labonte	0.252	0.599348	1	zona incerta < ventral thalamus < thalamus	Sympathetic cholinergic neurons	3.02968969462692	0.214
KYNU	2.38e-06	kynureninase	+--+	-++++-++	Filtered_Out	+	Labonte	0.256	0.591516	1	supraoptic nucleus < anterior hypothalamic region	Peripheral sensory neurofilament neurons	5.61856084128691	0.993
DLST	8.87e-10	dihydrolipoamide S-succinyltransferase	+++-	--+-+---	Not_Available	+	Ramaker	0.269	0.570633	1	dorsal lateral geniculate nucleus < dorsal lateral geneiculate nucleus < dorsal thalamus	Peripheral sensory neurofilament neurons	4.18562972777196	0.26
GTF2IRD1	2.15e-08	GTF2I repeat domain containing 1	----	+---++++	-+++--	-	Labonte	0.28	0.552975	1	dorsal lateral geniculate nucleus < dorsal lateral geneiculate nucleus < dorsal thalamus	Enteric neurons	3.45766991804651	0.528
BCHE	2.39e-07	butyrylcholinesterase	----	++++----	-+-+++	-	Ramaker	0.282	0.54935	1	lateral group of nuclei dorsal division < lateral group of nuclei < dorsal thalamus	Enteric neurons	4.87376600228417	0.992
FNIP2	7.22e-07	folliculin interacting protein 2	-+++	-+-+--+-	Not_Available	+	Labonte	0.284	0.54622	1	corpus callosum < telencephalic commissures	Sympathetic cholinergic neurons	2.74557029806866	0.742
CTNNA3	1.69e-10	catenin alpha 3	----	-+++---+	Filtered_Out	-	Labonte	0.288	0.541119	1	corpus callosum < telencephalic commissures	Schwann cells	4.05876404985967	0.707
ZSCAN12	8.58e-11	zinc finger and SCAN domain containing 12	-++-	-++++++-	Filtered_Out	+	Labonte	0.291	0.536649	1	VIIIB lateral hemisphere < VIIIB < Posterior Lobe < cerebellar hemispheres < cerebellar cortex	Sympathetic cholinergic neurons	3.51776534571152	0.374
LTBP3	8.14e-07	latent transforming growth factor beta binding protein 3	----	----++-+	+-+--+	-	Labonte	0.292	0.534413	1	central glial substance < myelencephalon < gray matter	Choroid epithelial cells	4.40627315983146	0.827
RAB27B	1.39e-09	RAB27B, member RAS oncogene family	++++	++-++++-	Filtered_Out	+	Labonte	0.294	0.531507	1	parahippocampal gyrus lateral bank of gyrus < parahippocampal gyrus < limbic lobe	Peripheral sensory non-peptidergic neurons	5.27957924833239	0.948
TRMT61A	3.68e-09	tRNA methyltransferase 61A	+-+-	+++--++-	Not_Available	+	Labonte	0.296	0.529276	1	central glial substance < myelencephalon < gray matter	Sympathetic cholinergic neurons	4.17273728456568	0.267
LRFN5	2.04e-12	leucine rich repeat and fibronectin type III domain containing 5	++++	----+---	++++--	-	Labonte	0.306	0.514615	1	dentate gyrus < hippocampal formation < limbic lobe	Peripheral sensory non-peptidergic neurons	2.43755385014259	0.77
AP3B1	3.15e-07	adaptor related protein complex 3 subunit beta 1	-+--	++++---+	----+-	-	Ding	0.31	0.508859	1	corpus callosum < telencephalic commissures	Sympathetic noradrenergic neurons	2.41682075189858	0.379
HIST1H3J	1.09e-14	histone cluster 1 H3 family member j	-+--	Not_Available	Filtered_Out	-	Ramaker	0.311	0.507552	1	VI < posterior lobe of the vermis < vermis < cerebellar cortex	Non-glutamatergic neuroblasts	4.7069109016322	0.0751
RHOBTB1	1.57e-06	Rho related BTB domain containing 1	--++	++++--+-	+-----	-	Ding	0.316	0.500722	1	central glial substance < myelencephalon < gray matter	Pericytes	3.79887133588337	0.884
BTN1A1	7.4e-09	butyrophilin subfamily 1 member A1	++-+	Not_Available	Filtered_Out	+	Ramaker	0.316	0.500086	1	CA2 field < hippocampal formation < limbic lobe	Di- and mesencephalon inhibitory neurons	4.33940339359627	0.0995
PCDHA4	3.57e-07	protocadherin alpha 4	++-+	+++++--+	Not_Available	+	Labonte	0.318	0.497808	1	midbrain raphe nuclei < midbrain tegmentum	Enteric neurons	4.16640383809155	Not_Available
NICN1	5.99e-07	nicolin 1	+---	+---++++	-++---	-	Ramaker	0.323	0.490171	1	fusiform gyrus bank of cos < fusiform gyrus < temporal lobe	Sympathetic noradrenergic neurons	2.48723259765726	0.231
TMEM161B	4.77e-14	transmembrane protein 161B	++++	+++-----	+---++	-	Labonte	0.332	0.479479	1	VIIIB lateral hemisphere < VIIIB < Posterior Lobe < cerebellar hemispheres < cerebellar cortex	Hindbrain neurons	3.25705381699828	0.572
PRR34	5.59e-08	PRR34 long non-coding RNA	----	+-+++-++	Filtered_Out	-	Labonte	0.332	0.478329	1	preoptic region < hypothalamus	Not_Available	Not_Available	0.233
EYS	1.32e-06	eyes shut homolog	++-+	+--++++-	Not_Available	+	Labonte	0.335	0.475395	1	VIIIB lateral hemisphere < VIIIB < Posterior Lobe < cerebellar hemispheres < cerebellar cortex	Not_Available	Not_Available	0.00999
PMFBP1	3.65e-07	polyamine modulated factor 1 binding protein 1	++-+	+-+-+--+	Filtered_Out	-	Ramaker	0.343	0.464808	1	locus ceruleus < pontine tegmentum	Peripheral sensory neurofilament neurons	5.32364599048966	0.356
TYR	6.97e-09	tyrosinase	+--+	Not_Available	Filtered_Out	+	Ramaker	0.345	0.462241	1	inferior temporal gyrus lateral bank of gyrus < inferior temporal gyrus < temporal lobe	Spinal cord inhibitory neurons	5.43895820048014	0.504
EMILIN3	3.37e-09	elastin microfibril interfacer 3	++++	----++++	-++---	+	Ding	0.35	0.456271	1	cuneus striate < cuneus < occipital lobe	Peripheral sensory peptidergic neurons	3.998151794001	0.351
DRD2	5.35e-14	dopamine receptor D2	+-++	--+++--+	Not_Available	-	Labonte	0.359	0.445134	1	substantia nigra pars compacta < substantia nigra	Telencephalon projecting inhibitory neurons	5.48879160941623	0.439
ACTL8	6.06e-07	actin like 8	+-+-	Not_Available	Filtered_Out	-	Ramaker	0.364	0.438355	1	globose nucleus < cerebellar nuclei	Not_Available	Not_Available	0.466
STK19	7.06e-07	serine/threonine kinase 19	+---	-----+-+	+-++-+	+	Ding	0.367	0.435905	1	VIIIB paravermis < VIIIB < Posterior Lobe < cerebellar hemispheres < cerebellar cortex	Sympathetic cholinergic neurons	3.45701413647564	0.0751
GPC5	1.35e-07	glypican 5	++-+	++++----	++-+-+	-	Labonte	0.376	0.424908	1	pontine nuclei < basal part of pons	Peripheral sensory non-peptidergic neurons	4.29845432769986	0.768
DENND1B	1.45e-08	DENN domain containing 1B	++++	-++-++--	+-+-+-	-	Ding	0.384	0.416059	1	abducens nucleus < pontine tegmentum	Hindbrain neurons	2.8469905646128	0.879
TAOK3	1.49e-08	TAO kinase 3	----	+---++--	-+++--	-	Labonte	0.386	0.413493	1	globus pallidus external segment < globus pallidus < basal ganglia	Peripheral sensory non-peptidergic neurons	2.71069151956007	0.531
ZKSCAN3	1.16e-08	zinc finger with KRAB and SCAN domains 3	++-+	+-+-+-++	Filtered_Out	+	Labonte	0.386	0.413386	1	CA3 field < hippocampal formation < limbic lobe	Enteric neurons	3.02516222227187	0.289
HIST1H2AL	3.49e-11	histone cluster 1 H2A family member l	+++-	Not_Available	Not_Available	+	Ramaker	0.387	0.41271	1	III paravermis < III < Anterior Lobe < cerebellar hemispheres < cerebellar cortex	Non-glutamatergic neuroblasts	4.72875715009712	0.443
DCDC1	7.46e-09	doublecortin domain containing 1	++-+	+++++---	Filtered_Out	+	Labonte	0.387	0.411992	1	central glial substance < myelencephalon < gray matter	Not_Available	Not_Available	Not_Available
DCDC5	2.49e-09	doublecortin domain containing 1	++-+	+++++---	Filtered_Out	+	Labonte	0.387	0.411992	1	central glial substance < myelencephalon < gray matter	Not_Available	Not_Available	0.306
RPS6KL1	1.01e-07	ribosomal protein S6 kinase like 1	+-+-	----++++	--++--	-	Labonte	0.39	0.409	1	V < anterior lobe of the vermis < vermis < cerebellar cortex	Sympathetic noradrenergic neurons	3.20011359192157	0.242
PCDHA7	2.25e-06	protocadherin alpha 7	-+++	-+----+-	Not_Available	+	Labonte	0.391	0.407998	1	midbrain raphe nuclei < midbrain tegmentum	Hindbrain neurons	3.45083045485666	Not_Available
RFWD2	7e-09	COP1 E3 ubiquitin ligase	+++-	-++-+++-	+-++--	+	Labonte	0.403	0.394497	1	dentate gyrus < hippocampal formation < limbic lobe	Peripheral sensory neurofilament neurons	2.97425684266462	0.202
PCDHA1	5.44e-08	protocadherin alpha 1	+---	---+----	Not_Available	-	Labonte	0.409	0.388194	1	midbrain raphe nuclei < midbrain tegmentum	Sympathetic cholinergic neurons	4.87790313647664	Not_Available
CABP1	1.01e-08	calcium binding protein 1	+-+-	-+--++++	+++---	+	Labonte	0.415	0.381796	1	postcentral gyrus bank of the central sulcus < postcentral gyrus < parietal lobe	Not_Available	Not_Available	0.769
SGCZ	9.76e-10	sarcoglycan zeta	-+++	----++++	Filtered_Out	+	Labonte	0.418	0.379271	1	ventromedial hypothalamic nucleus < tuberal region	Enteric neurons	2.99594245710222	0.271
MICB	2.62e-07	MHC class I polypeptide-related sequence B	----	++-+++-+	Filtered_Out	+	Labonte	0.42	0.376839	1	dentate gyrus < hippocampal formation < limbic lobe	Sympathetic noradrenergic neurons	4.63295825716416	0.774
CSMD1	3.31e-07	CUB and Sushi multiple domains 1	-+++	-+--+++-	+-+---	-	Ding	0.422	0.374697	1	dentate gyrus < hippocampal formation < limbic lobe	Peripheral sensory non-peptidergic neurons	3.54623054897492	0.832
FCF1	4.33e-08	FCF1 rRNA-processing protein	----	+++++-++	Filtered_Out	+	Labonte	0.429	0.36761	1	central glial substance < myelencephalon < gray matter	Sympathetic noradrenergic neurons	4.46050743918228	0.395
IQCJ-SCHIP1	1.37e-07	IQCJ-SCHIP1 readthrough	--++	----+++-	Not_Available	-	Labonte	0.457	0.339997	1	CA3 field < hippocampal formation < limbic lobe	Not_Available	Not_Available	Not_Available
ATP1A3	2.03e-06	ATPase Na+/K+ transporting subunit alpha 3	+-++	---+++++	+-+++-	+	Ding	0.459	0.338645	1	dorsal lateral geniculate nucleus < dorsal lateral geneiculate nucleus < dorsal thalamus	Hindbrain neurons	4.6154834999877	0.602
ZNF35	4.66e-07	zinc finger protein 35	-+--	-++-+---	-+--+-	-	Labonte	0.461	0.336662	1	zona incerta < ventral thalamus < thalamus	Sympathetic cholinergic neurons	2.42941816107446	0.151
PHF2	2.32e-06	PHD finger protein 2	-+--	--+-++++	++----	+	Ding	0.463	0.334797	1	central glial substance < myelencephalon < gray matter	Enteric neurons	3.35069240040798	0.125
CRB1	2.5e-07	crumbs cell polarity complex component 1	++-+	+++-----	++-+-+	-	Ding	0.464	0.333835	1	central glial substance < myelencephalon < gray matter	Cholinergic and monoaminergic neurons	5.4162160540302	0.623
CNTNAP5	3.89e-09	contactin associated protein like 5	-+-+	-+-+++++	Filtered_Out	+	Labonte	0.466	0.331252	1	lateral group of nuclei dorsal division < lateral group of nuclei < dorsal thalamus	Enteric neurons	2.75891103538495	0.391
EP300	2.3e-07	E1A binding protein p300	-+-+	----++-+	-+++--	-	Ding	0.468	0.329618	1	IV < anterior lobe of the vermis < vermis < cerebellar cortex	Enteric neurons	3.85847334346357	0.245
PSEN2	2.68e-06	presenilin 2	+++-	+++-++++	++---+	+	Ding	0.48	0.318669	1	dorsal lateral geniculate nucleus < dorsal lateral geneiculate nucleus < dorsal thalamus	Sympathetic cholinergic neurons	2.82785966242627	0.438
PROX2	7.55e-10	prospero homeobox 2	---+	Missing_P_Values	Not_Available	-	Ramaker	0.489	0.310305	1	globose nucleus < cerebellar nuclei	Olfactory ensheathing cells	4.28919804920121	0.148
ESRRG	1.31e-07	estrogen related receptor gamma	+++-	-+------	-+-+--	-	Ding	0.492	0.308029	1	pontine nuclei < basal part of pons	Hindbrain neurons	5.83466932445449	0.79
SDK1	9.19e-09	sidekick cell adhesion molecule 1	-+++	----++++	Filtered_Out	-	Labonte	0.506	0.296162	1	CA3 field < hippocampal formation < limbic lobe	Peripheral sensory peptidergic neurons	2.66671939497139	0.705
CACNA2D1	2.52e-06	calcium voltage-gated channel auxiliary subunit alpha2delta 1	-+++	++-++-+-	----++	+	Ding	0.51	0.292061	1	dentate gyrus < hippocampal formation < limbic lobe	Enteric neurons	2.70476378072363	0.899
ZNF197	2.28e-10	zinc finger protein 197	-+-+	--+-----	Filtered_Out	-	Labonte	0.517	0.286472	1	VIIIB lateral hemisphere < VIIIB < Posterior Lobe < cerebellar hemispheres < cerebellar cortex	Not_Available	Not_Available	0.249
MEGF11	1.78e-10	multiple EGF like domains 11	++-+	+++-++--	Filtered_Out	+	Labonte	0.518	0.285417	1	lateral mammillary nucleus < mammillary body < mammillary region	Oligodendrocyte precursor cells	3.17340914325478	0.84
BTN3A3	6.6e-08	butyrophilin subfamily 3 member A3	+-+-	++++++-+	+--+++	+	Labonte	0.52	0.283997	1	supraoptic nucleus < anterior hypothalamic region	Not_Available	Not_Available	0.829
MIER1	2.62e-06	MIER1 transcriptional regulator	-+--	++++----	Filtered_Out	-	Labonte	0.522	0.282466	1	globus pallidus external segment < globus pallidus < basal ganglia	Enteric neurons	3.30656856842405	0.398
HSPE1-MOB4	2.29e-07	HSPE1-MOB4 readthrough	+++-	Not_Available	Not_Available	+	Ramaker	0.537	0.269924	1	medial mammillary nucleus < mammillary body < mammillary region	Not_Available	Not_Available	Not_Available
ASTN2	2.19e-11	astrotactin 2	++--	--+---++	-++++-	-	Labonte	0.538	0.269312	1	central glial substance < myelencephalon < gray matter	Enteric neurons	2.52990794163297	0.744
PCDHA2	4.57e-08	protocadherin alpha 2	-+-+	-++----+	Filtered_Out	-	Labonte	0.547	0.262136	1	midbrain raphe nuclei < midbrain tegmentum	Spinal cord inhibitory neurons	3.87457447125714	0.631
ERBB4	1.29e-13	erb-b2 receptor tyrosine kinase 4	-+++	++--++--	+-+++-	+	Labonte	0.556	0.254593	1	substantia nigra pars compacta < substantia nigra	Telencephalon inhibitory interneurons	4.76943202691819	0.894
GRIK5	2.06e-07	glutamate ionotropic receptor kainate type subunit 5	+-++	----++++	++++--	+	Labonte	0.558	0.253584	1	CA3 field < hippocampal formation < limbic lobe	Telencephalon projecting excitatory neurons	2.66933952447768	0.327
SORBS3	4.46e-08	sorbin and SH3 domain containing 3	+---	----++++	+-+-+-	-	Ding	0.581	0.235998	1	cuneate nucleus < myelencephalon < gray matter	Choroid epithelial cells	2.69134398604954	0.407
FAM172A	7.75e-10	family with sequence similarity 172 member A	-+-+	++-++-+-	Not_Available	+	Labonte	0.581	0.23557	1	VIIIB lateral hemisphere < VIIIB < Posterior Lobe < cerebellar hemispheres < cerebellar cortex	Peripheral sensory non-peptidergic neurons	2.68221919989064	0.505
RAB3B	1.61e-06	RAB3B, member RAS oncogene family	-+-+	+-+----+	++-+-+	-	Ding	0.585	0.23292	1	nucleus of the diagonal band horizontal division < nucleus of the diagonal band < substantia innominata < basal forebrain	Sympathetic noradrenergic neurons	5.81980021903417	0.954
TRMT10C	1.08e-07	tRNA methyltransferase 10C, mitochondrial RNase P subunit	--+-	++++--+-	++--+-	+	Ding	0.591	0.228544	1	subthalamic nucleus < subthalamus	Sympathetic noradrenergic neurons	3.92726443641264	0.618
PLCG1	2.94e-07	phospholipase C gamma 1	--+-	+---++++	---++-	-	Labonte	0.594	0.22612	1	VIIIA lateral hemisphere < VIIIA < Posterior Lobe < cerebellar hemispheres < cerebellar cortex	Cholinergic and monoaminergic neurons	2.64183744677499	0.252
PCLO	6.57e-13	piccolo presynaptic cytomatrix protein	-+-+	-----+++	Not_Available	-	Labonte	0.597	0.223969	1	CA3 field < hippocampal formation < limbic lobe	Cholinergic and monoaminergic neurons	3.0594309138566	0.829
CACNA1E	2.86e-11	calcium voltage-gated channel subunit alpha1 E	-+-+	---+----	+-+-+-	-	Ding	0.604	0.218957	1	inferior olivary complex < myelencephalon < gray matter	Telencephalon projecting excitatory neurons	3.11168061889145	0.753
GRM8	1.8e-12	glutamate metabotropic receptor 8	+-++	----+---	++---+	-	Ding	0.613	0.212606	1	pontine nuclei < basal part of pons	Hindbrain neurons	5.10986286366373	0.571
FANCL	4.58e-07	FA complementation group L	---+	++++----	----++	-	Labonte	0.617	0.210018	1	corpus callosum < telencephalic commissures	Sympathetic noradrenergic neurons	3.6759759913453	0.696
ZSCAN31	1.82e-10	zinc finger and SCAN domain containing 31	-+--	++----+-	++-+++	+	Ding	0.618	0.208803	1	V lateral hemisphere < V < Anterior Lobe < cerebellar hemispheres < cerebellar cortex	Not_Available	Not_Available	0.551
GRM5	6.21e-17	glutamate metabotropic receptor 5	++++	-+-+----	Filtered_Out	+	Labonte	0.629	0.201412	1	septal nuclei < basal forebrain	Spinal cord inhibitory neurons	2.69070567775424	0.708
PRR16	1.19e-06	proline rich 16	+++-	-++-----	Filtered_Out	+	Ramaker	0.64	0.193655	1	VIIIB lateral hemisphere < VIIIB < Posterior Lobe < cerebellar hemispheres < cerebellar cortex	Spinal cord excitatory neurons	2.86295065837097	0.87
ESR2	2.67e-09	estrogen receptor 2	++-+	+-+++---	Filtered_Out	+	Labonte	0.642	0.192179	1	paraventricular nucleus of the hypothalamus < anterior hypothalamic region	Cholinergic and monoaminergic neurons	5.66013271833836	0.399
HLA-DQA1	6.06e-07	major histocompatibility complex, class II, DQ alpha 1	----	+++-+-++	Not_Available	-	Ramaker	0.645	0.190144	1	supraoptic nucleus < anterior hypothalamic region	Perivascular macrophages	5.00429757573023	0.999
TCAIM	1.4e-07	T cell activation inhibitor, mitochondrial	-+++	-++-++--	-++-++	+	Labonte	0.649	0.187519	1	III paravermis < III < Anterior Lobe < cerebellar hemispheres < cerebellar cortex	Peripheral sensory neurofilament neurons	3.06888058391449	0.608
BSN	1.61e-06	bassoon presynaptic cytomatrix protein	++++	----++++	++++--	-	Labonte	0.661	0.179492	1	CA3 field < hippocampal formation < limbic lobe	Telencephalon projecting excitatory neurons	3.05486009834863	0.646
LIN28B	6.57e-10	lin-28 homolog B	++++	-+--+---	Filtered_Out	-	Labonte	0.665	0.177376	1	preoptic region < hypothalamus	Cholinergic and monoaminergic neurons	3.59561227412821	0.913
RBMS3	7.31e-07	RNA binding motif single stranded interacting protein 3	-+-+	++--++--	Filtered_Out	+	Labonte	0.676	0.169835	1	medial mammillary nucleus < mammillary body < mammillary region	Enteric neurons	3.2617952846437	0.927
DCC	2.57e-14	DCC netrin 1 receptor	++++	-----+--	Filtered_Out	-	Labonte	0.688	0.162578	1	CA3 field < hippocampal formation < limbic lobe	Telencephalon projecting inhibitory neurons	3.86850836475096	0.787
SORCS3	2.27e-19	sortilin related VPS10 domain containing receptor 3	-+++	+-++----	+-----	-	Labonte	0.69	0.161462	1	claustrum < cerebral nuclei	Cholinergic and monoaminergic neurons	4.66244545834245	0.601
MYBPC3	1.39e-06	myosin binding protein C, cardiac	-++-	Not_Available	++-++-	-	Ding	0.697	0.15669	1	motor nucleus of trigeminal nerve < trigeminal nuclei < pontine tegmentum	Cerebellum neurons	5.81557799702496	0.231
ZSCAN16	6.65e-13	zinc finger and SCAN domain containing 16	----	+++-+-+-	Filtered_Out	-	Ramaker	0.708	0.149774	1	corpus callosum < telencephalic commissures	Not_Available	Not_Available	0.612
MOB4	6.09e-07	MOB family member 4, phocein	-+++	++++----	Not_Available	+	Labonte	0.724	0.140143	1	medial geniculate complex < dorsal thalamus	Sympathetic noradrenergic neurons	2.82015204088842	Not_Available
SLC17A3	1.67e-07	solute carrier family 17 member 3	-+-+	Not_Available	Filtered_Out	-	Ramaker	0.744	0.128609	1	VIIB < posterior lobe of the vermis < vermis < cerebellar cortex	Telencephalon projecting excitatory neurons	5.30564455534324	0.541
ANKK1	5.17e-09	ankyrin repeat and kinase domain containing 1	+---	Missing_P_Values	Filtered_Out	-	Ramaker	0.765	0.116281	1	IV < anterior lobe of the vermis < vermis < cerebellar cortex	Ependymal cells	5.14854861636551	Not_Available
SCAI	1.19e-07	suppressor of cancer cell invasion	-+++	-+-+--+-	Not_Available	-	Labonte	0.773	0.11202	1	cuneus striate < cuneus < occipital lobe	Cholinergic and monoaminergic neurons	3.17519641074897	0.677
OTX2	8.91e-07	orthodenticle homeobox 2	-+--	Missing_P_Values	Filtered_Out	-	Ramaker	0.793	0.100712	1	superior colliculus < midbrain tectum	Choroid epithelial cells	5.67783562285583	0.728
CELF4	8.75e-10	CUGBP Elav-like family member 4	+--+	+----+++	-+-+-+	-	Ding	0.8	0.0968608	1	dentate gyrus < hippocampal formation < limbic lobe	Cholinergic and monoaminergic neurons	3.48238762624301	0.739
TAL1	5.73e-07	TAL bHLH transcription factor 1, erythroid differentiation factor	---+	++++++++	Filtered_Out	+	Labonte	0.809	0.0921004	1	superior olivary complex < pontine tegmentum	Di- and mesencephalon inhibitory neurons	5.43065221780771	0.888
ABT1	1.16e-07	activator of basal transcription 1	+-++	-++--+++	+--+--	+	Ding	0.824	0.0841624	1	VIIIB lateral hemisphere < VIIIB < Posterior Lobe < cerebellar hemispheres < cerebellar cortex	Sympathetic cholinergic neurons	3.52763677445576	0.116
TENM2	2.77e-14	teneurin transmembrane protein 2	++-+	----+++-	+++--+	-	Ding	0.824	0.0841207	1	cuneus striate < cuneus < occipital lobe	Cholinergic and monoaminergic neurons	3.35455660793708	0.975
LRP1B	2.73e-09	LDL receptor related protein 1B	++-+	++----+-	-++++-	+	Ding	0.838	0.0765943	1	parolfactory gyri < frontal lobe	Dentate gyrus granule neurons	3.14664401885536	0.865
KIF15	3.68e-08	kinesin family member 15	+--+	+++-+-+-	Filtered_Out	+	Labonte	0.845	0.0730126	1	lingual gyrus striate < lingual gyrus < occipital lobe	Oligodendrocyte precursor cells	5.64112714107512	0.953
PSORS1C2	2.98e-07	psoriasis susceptibility 1 candidate 2	+-+-	Not_Available	Filtered_Out	-	Ramaker	0.852	0.0694025	1	lateral parabrachial nucleus < pontine tegmentum	Vascular endothelial cells	5.0468346698786	0.622
CNTN5	3.66e-07	contactin 5	-+++	++-++++-	Filtered_Out	+	Labonte	0.863	0.0642255	1	dorsal lateral geniculate nucleus < dorsal lateral geneiculate nucleus < dorsal thalamus	Enteric neurons	4.74784998801108	0.584
SHISA9	8.98e-17	shisa family member 9	+-++	---++-+-	Not_Available	-	Labonte	0.863	0.0639747	1	lateral mammillary nucleus < mammillary body < mammillary region	Glutamatergic neuroblasts	3.55297161097771	0.755
HIST1H4L	6.17e-11	histone cluster 1 H4 family member l	--+-	Not_Available	Filtered_Out	-	Ramaker	0.869	0.061195	1	III paravermis < III < Anterior Lobe < cerebellar hemispheres < cerebellar cortex	Enteric neurons	5.67366036980197	0.187
CCDC36	6.57e-07	coiled-coil domain containing 36	--++	+++--+-+	Filtered_Out	+	Labonte	0.903	0.0443849	1	globose nucleus < cerebellar nuclei	Spinal cord inhibitory neurons	2.89073800123078	0.054
TCTEX1D1	6.7e-08	Tctex1 domain containing 1	++++	--+-++--	Filtered_Out	+	Ramaker	0.903	0.0443198	1	central glial substance < myelencephalon < gray matter	Ependymal cells	5.78194929693987	0.518
TMEM67	3.38e-07	transmembrane protein 67	+--+	+++-++--	Filtered_Out	-	Labonte	0.923	0.0346361	1	central glial substance < myelencephalon < gray matter	Ependymal cells	5.1952029590477	0.566
HMGN4	1.07e-06	high mobility group nucleosomal binding domain 4	++++	+++-+---	---+-+	-	Ding	0.926	0.0335388	1	lateral mammillary nucleus < mammillary body < mammillary region	Not_Available	Not_Available	0.208
PAX5	6.67e-10	paired box 5	++++	Missing_P_Values	Filtered_Out	+	Ramaker	0.936	0.0285262	1	subcuneiform nucleus < midbrain reticular formation	Cholinergic and monoaminergic neurons	5.46886575678045	0.983
LPIN3	1.01e-06	lipin 3	+---	--++-+++	Filtered_Out	+	Labonte	0.964	0.0160307	1	oculomotor nuclear complex < midbrain tegmentum	Vascular and leptomeningeal cells	5.39737143526353	0.0659
SLC44A4	7.98e-07	solute carrier family 44 member 4	+---	Not_Available	Filtered_Out	-	Ramaker	0.991	0.00405321	1	central glial substance < myelencephalon < gray matter	Subcommissural organ hypendymal cells	5.85408230025674	0.863
ZSCAN26	8.51e-12	zinc finger and SCAN domain containing 26	-+++	++--+++-	---+++	-	Ding	1	0	1	VIIIB lateral hemisphere < VIIIB < Posterior Lobe < cerebellar hemispheres < cerebellar cortex	Hindbrain neurons	3.89453876391377	0.22
SIM1	1.47e-06	SIM bHLH transcription factor 1	++-+	Not_Available	Filtered_Out	-	Ramaker	1	0	1	paraventricular nucleus of the hypothalamus < anterior hypothalamic region	Peptidergic neurons	6.081771755902	0.05
ITGB6	2.03e-06	integrin subunit beta 6	++--	Missing_P_Values	Filtered_Out	-	Ramaker	1	0	1	bed nucleus of stria terminalis < substantia innominata < basal forebrain	Enteric neurons	5.12420563011828	0.971
PGBD1	5.95e-14	piggyBac transposable element derived 1	++--	+++-+---	---++-	+	Ding	1	0	1	VIIB < posterior lobe of the vermis < vermis < cerebellar cortex	Cholinergic and monoaminergic neurons	2.67936848883206	0.438
SPPL3	2.85e-10	signal peptide peptidase like 3	-++-	++-----+	Not_Available	-	Labonte	1	0	1	corpus callosum < telencephalic commissures	Peripheral sensory neurofilament neurons	2.35524857505318	0.373
ZKSCAN7	5.11e-10	zinc finger with KRAB and SCAN domains 7	++++	+-+-+---	Filtered_Out	+	Labonte	1	0	1	IX < posterior lobe of the vermis < vermis < cerebellar cortex	Hindbrain neurons	4.64540988182165	0.788
NRG1	9.64e-10	neuregulin 1	+++-	-------+	+++++-	+	Ding	1	0	1	basal nucleus of meynert < substantia innominata < basal forebrain	Not_Available	Not_Available	0.928
GPC6	1.6e-09	glypican 6	-+++	+++-+---	--++-+	+	Ding	1	0	1	locus ceruleus < pontine tegmentum	Enteric neurons	5.31693731683651	0.914
XRCC3	3.79e-09	X-ray repair cross complementing 3	----	-+--++++	Filtered_Out	-	Labonte	1	0	1	IX < posterior lobe of the vermis < vermis < cerebellar cortex	Oligodendrocytes	3.9863850444926	0.396
TTC12	8.38e-09	tetratricopeptide repeat domain 12	+---	+++-++-+	Filtered_Out	-	Labonte	1	0	1	central glial substance < myelencephalon < gray matter	Ependymal cells	5.77921636202419	0.704
APOPT1	9.26e-09	apoptogenic 1, mitochondrial	+---	+-+-+-++	Not_Available	-	Ramaker	1	0	1	supramarginal gyrus superior bank of gyrus < supramarginal gyrus < inferior parietal lobule < parietal lobe	Sympathetic cholinergic neurons	3.86919343832108	0.261
NKAPL	3.84e-08	NFKB activating protein like	--+-	+-+----+	Filtered_Out	+	Labonte	1	0	1	principal sensory nucleus of trigeminal nerve < trigeminal nuclei < pontine tegmentum	Ependymal cells	5.08271211725339	0.311
ELAVL2	9e-08	ELAV like RNA binding protein 2	++++	------+-	---+-+	-	Ding	1	0	1	substantia nigra pars compacta < substantia nigra	Cholinergic and monoaminergic neurons	3.95611796344017	0.926
FHIT	2.74e-07	fragile histidine triad	--+-	-++-+---	++----	-	Labonte	1	0	1	zona incerta < ventral thalamus < thalamus	Choroid epithelial cells	5.60848901548749	0.884
ASIC2	3.77e-07	acid sensing ion channel subunit 2	+++-	---+-+++	Filtered_Out	-	Labonte	1	0	1	nucleus of the diagonal band horizontal division < nucleus of the diagonal band < substantia innominata < basal forebrain	Peripheral sensory non-peptidergic neurons	3.67800059222537	0.365
PCDHA5	4.3e-07	protocadherin alpha 5	++++	+---+-+-	Filtered_Out	-	Labonte	1	0	1	midbrain raphe nuclei < midbrain tegmentum	Telencephalon projecting excitatory neurons	3.15373800849243	0.168
PCDHA6	6.79e-07	protocadherin alpha 6	++++	+-++----	Filtered_Out	-	Labonte	1	0	1	VIIIB lateral hemisphere < VIIIB < Posterior Lobe < cerebellar hemispheres < cerebellar cortex	Cholinergic and monoaminergic neurons	5.12142141974706	0.054
HTT	8.85e-07	huntingtin	++++	----++++	Not_Available	+	Labonte	1	0	1	dorsal lateral geniculate nucleus < dorsal lateral geneiculate nucleus < dorsal thalamus	Cholinergic and monoaminergic neurons	2.63698335319815	0.321
ANKHD1	2.08e-06	ankyrin repeat and KH domain containing 1	-+--	+-+--+--	Filtered_Out	-	Labonte	1	0	1	IV lateral hemisphere < IV < Anterior Lobe < cerebellar hemispheres < cerebellar cortex	Enteric neurons	3.36518049160504	Not_Available
IK	2.32e-06	IK cytokine	+-+-	+-+-++++	+-+-++	-	Ding	1	0	1	central glial substance < myelencephalon < gray matter	Sympathetic cholinergic neurons	2.48710849996183	0.161
ANKHD1-EIF4EBP3	2.53e-06	ANKHD1-EIF4EBP3 readthrough	-++-	--+-+---	Not_Available	-	Labonte	1	0	1	VIIIB lateral hemisphere < VIIIB < Posterior Lobe < cerebellar hemispheres < cerebellar cortex	Enteric neurons	3.36518049160504	Not_Available

## Sheet: Table S5
Supplementary Table S5. Across-study meta-analysis results from the first model using data from subcortical brain regions from both sexes.
gene_symbol	Howard_pvalue	gene_name	RamakerDir	LabonteDir	DingDir	meta_direction	min_p_study	meta_p	signed_log_meta	Bonferroni_meta_p	slim_region_location	cell_type_taxon	cell_type_taxon_zscore	DE_Prior_Rank
ZNF184	3.34e-08	zinc finger protein 184	+-	----	--	-	Ding	0.00017	3.76979	0.0457	CA1 field < hippocampal formation < limbic lobe	Non-glutamatergic neuroblasts	3.28351880097876	0.368
ELAVL2	9e-08	ELAV like RNA binding protein 2	-+	-+--	--	-	Ding	0.00103	2.98796	0.277	substantia nigra pars compacta < substantia nigra	Cholinergic and monoaminergic neurons	3.95611796344017	0.926
HLA-B	4.33e-11	major histocompatibility complex, class I, B	-+	++++	++	+	Ramaker	0.00142	2.84682	0.383	supraoptic nucleus < anterior hypothalamic region	Not_Available	Not_Available	0.771
LRFN5	2.04e-12	leucine rich repeat and fibronectin type III domain containing 5	+-	----	--	-	Labonte	0.00344	2.46312	0.926	dentate gyrus < hippocampal formation < limbic lobe	Peripheral sensory non-peptidergic neurons	2.43755385014259	0.77
VPS41	1.94e-06	VPS41 subunit of HOPS complex	+-	-+--	--	-	Ding	0.00393	2.40513	1	fusiform gyrus lateral bank of gyrus < fusiform gyrus < temporal lobe	Peripheral sensory neurofilament neurons	3.86058381099991	0.376
BAG5	9.18e-07	BCL2 associated athanogene 5	+-	++--	--	-	Labonte	0.00648	2.1882	1	VIIIB lateral hemisphere < VIIIB < Posterior Lobe < cerebellar hemispheres < cerebellar cortex	Sympathetic cholinergic neurons	3.08399659801482	0.595
LTBP3	8.14e-07	latent transforming growth factor beta binding protein 3	-+	+-++	++	+	Ding	0.00917	2.03744	1	central glial substance < myelencephalon < gray matter	Choroid epithelial cells	4.40627315983146	0.827
BAZ2B	1.32e-07	bromodomain adjacent to zinc finger domain 2B	-+	++++	+-	+	Labonte	0.00989	2.00491	1	corpus callosum < telencephalic commissures	Enteric neurons	3.13509874745176	0.588
NEGR1	3.55e-15	neuronal growth regulator 1	+-	-+--	--	-	Ding	0.0124	1.90825	1	lingual gyrus striate < lingual gyrus < occipital lobe	Cholinergic and monoaminergic neurons	3.43387497988335	0.974
POGZ	3.16e-07	pogo transposable element derived with ZNF domain	--	+-++	+-	+	Ding	0.0164	1.78524	1	corpus callosum < telencephalic commissures	Enteric neurons	2.55794199138711	0.0413
BTN1A1	7.4e-09	butyrophilin subfamily 1 member A1	--	Not_Available	Filtered_Out	-	Ramaker	0.0173	1.76169	1	CA2 field < hippocampal formation < limbic lobe	Di- and mesencephalon inhibitory neurons	4.33940339359627	0.0995
HMGN4	1.07e-06	high mobility group nucleosomal binding domain 4	+-	----	--	-	Ding	0.0206	1.68559	1	lateral mammillary nucleus < mammillary body < mammillary region	Not_Available	Not_Available	0.208
AP3B1	3.15e-07	adaptor related protein complex 3 subunit beta 1	-+	++++	+-	+	Ding	0.0221	1.65612	1	corpus callosum < telencephalic commissures	Sympathetic noradrenergic neurons	2.41682075189858	0.379
NOX4	1.16e-06	NADPH oxidase 4	-+	++++	Filtered_Out	+	Labonte	0.0237	1.62548	1	abducens nucleus < pontine tegmentum	Enteric neurons	4.55638009065575	0.906
CRB1	2.5e-07	crumbs cell polarity complex component 1	--	+++-	++	+	Ding	0.0269	1.57059	1	central glial substance < myelencephalon < gray matter	Cholinergic and monoaminergic neurons	5.4162160540302	0.623
ESRRG	1.31e-07	estrogen related receptor gamma	--	-+-+	--	-	Ding	0.0288	1.54044	1	pontine nuclei < basal part of pons	Hindbrain neurons	5.83466932445449	0.79
RTN1	1.71e-08	reticulon 1	+-	-+-+	--	-	Ding	0.0295	1.53024	1	superior rostral gyrus < frontal lobe	Sympathetic noradrenergic neurons	4.27437476304621	0.963
PPP6C	1.1e-06	protein phosphatase 6 catalytic subunit	+-	-+--	--	-	Ding	0.0322	1.49181	1	reticular nucleus of thalamus < ventral thalamus	Sympathetic cholinergic neurons	2.94432522454954	0.577
SERPING1	2.45e-06	serpin family G member 1	++	+-++	++	+	Ramaker	0.0329	1.48343	1	central glial substance < myelencephalon < gray matter	Vascular and leptomeningeal cells	4.13708695278917	0.983
PHF2	2.32e-06	PHD finger protein 2	+-	+-++	+-	+	Ding	0.0338	1.47137	1	central glial substance < myelencephalon < gray matter	Enteric neurons	3.35069240040798	0.125
KMT2A	1.28e-07	lysine methyltransferase 2A	--	+-++	++	+	Ding	0.0436	1.36085	1	VIIIB lateral hemisphere < VIIIB < Posterior Lobe < cerebellar hemispheres < cerebellar cortex	Cholinergic and monoaminergic neurons	3.17745070473879	0.42
SLC30A9	2.62e-07	solute carrier family 30 member 9	+-	-+--	--	-	Ding	0.0462	1.33555	1	lateral mammillary nucleus < mammillary body < mammillary region	Cholinergic and monoaminergic neurons	2.53826229017514	0.345
BEND4	1.3e-07	BEN domain containing 4	--	----	Not_Available	-	Labonte	0.0477	1.32138	1	substantia nigra pars compacta < substantia nigra	Cholinergic and monoaminergic neurons	3.2158369602427	0.855
RAB27B	1.39e-09	RAB27B, member RAS oncogene family	+-	---+	Filtered_Out	-	Labonte	0.0496	1.30445	1	parahippocampal gyrus lateral bank of gyrus < parahippocampal gyrus < limbic lobe	Peripheral sensory non-peptidergic neurons	5.27957924833239	0.948
TCF4	4.55e-16	transcription factor 4	-+	+---	++	+	Ding	0.0513	1.28951	1	VIIB < posterior lobe of the vermis < vermis < cerebellar cortex	Telencephalon inhibitory interneurons	3.77388307459323	0.968
NRD1	2.66e-08	nardilysin convertase	+-	++++	++	+	Ding	0.0583	1.23437	1	dorsal lateral geniculate nucleus < dorsal lateral geneiculate nucleus < dorsal thalamus	Enteric neurons	2.59847808488664	Not_Available
SPRY2	8.26e-07	sprouty RTK signaling antagonist 2	--	---+	--	-	Labonte	0.0588	1.2307	1	IX paravermis < IX < Posterior Lobe < cerebellar hemispheres < cerebellar cortex	Enteric neurons	3.47774007250763	0.938
RFWD2	7e-09	COP1 E3 ubiquitin ligase	+-	-++-	--	-	Ramaker	0.0634	1.19806	1	dentate gyrus < hippocampal formation < limbic lobe	Peripheral sensory neurofilament neurons	2.97425684266462	0.202
METTL9	1.74e-10	methyltransferase like 9	+-	-+++	++	+	Ding	0.0681	1.16672	1	body of the caudate nucleus < caudate nucleus < striatum < basal ganglia	Schwann cells	3.07976530243268	0.218
MYRF	1.68e-08	myelin regulatory factor	-+	++++	++	+	Labonte	0.0704	1.15256	1	corpus callosum < telencephalic commissures	Oligodendrocytes	6.01454099812577	0.801
BTN2A1	6.69e-12	butyrophilin subfamily 2 member A1	+-	+++-	--	-	Ding	0.0708	1.15017	1	VIIIB lateral hemisphere < VIIIB < Posterior Lobe < cerebellar hemispheres < cerebellar cortex	Not_Available	Not_Available	0.42
SAMD5	1.21e-08	sterile alpha motif domain containing 5	-+	--++	++	+	Labonte	0.0713	1.14692	1	locus ceruleus < pontine tegmentum	Enteric neurons	3.41099224324459	0.882
FAM120A	3.67e-08	family with sequence similarity 120A	+-	--++	--	-	Ding	0.075	1.12482	1	inferior olivary complex < myelencephalon < gray matter	Enteric neurons	2.57443704514341	0.649
SORBS3	4.46e-08	sorbin and SH3 domain containing 3	++	+-++	++	+	Ding	0.0772	1.11218	1	cuneate nucleus < myelencephalon < gray matter	Choroid epithelial cells	2.69134398604954	0.407
TRMT10C	1.08e-07	tRNA methyltransferase 10C, mitochondrial RNase P subunit	-+	-+--	-+	-	Ding	0.0774	1.11103	1	subthalamic nucleus < subthalamus	Sympathetic noradrenergic neurons	3.92726443641264	0.618
PLA2R1	3.98e-07	phospholipase A2 receptor 1	-+	-+++	Filtered_Out	+	Labonte	0.0812	1.09065	1	IV lateral hemisphere < IV < Anterior Lobe < cerebellar hemispheres < cerebellar cortex	Vascular smooth muscle cells	3.97582009590131	0.687
FH	1.47e-06	fumarate hydratase	+-	-+--	--	-	Ding	0.0813	1.09017	1	dentate gyrus < hippocampal formation < limbic lobe	Sympathetic cholinergic neurons	3.39436911319744	0.609
CCDC36	6.57e-07	coiled-coil domain containing 36	-+	+-+-	Filtered_Out	+	Labonte	0.0821	1.08552	1	globose nucleus < cerebellar nuclei	Spinal cord inhibitory neurons	2.89073800123078	0.054
ASTN2	2.19e-11	astrotactin 2	++	+-++	+-	+	Ramaker	0.0835	1.07824	1	central glial substance < myelencephalon < gray matter	Enteric neurons	2.52990794163297	0.744
PMFBP1	3.65e-07	polyamine modulated factor 1 binding protein 1	++	-+++	Filtered_Out	+	Ramaker	0.0849	1.07088	1	locus ceruleus < pontine tegmentum	Peripheral sensory neurofilament neurons	5.32364599048966	0.356
SOX5	3.79e-09	SRY-box 5	--	---+	Filtered_Out	-	Labonte	0.0918	1.03697	1	central glial substance < myelencephalon < gray matter	Telencephalon projecting excitatory neurons	3.23285881562931	0.654
ERBB4	1.29e-13	erb-b2 receptor tyrosine kinase 4	--	+--+	--	-	Labonte	0.0939	1.02724	1	substantia nigra pars compacta < substantia nigra	Telencephalon inhibitory interneurons	4.76943202691819	0.894
ITPR3	1.55e-06	inositol 1,4,5-trisphosphate receptor type 3	++	+-++	Filtered_Out	+	Labonte	0.0965	1.01536	1	supraoptic nucleus < anterior hypothalamic region	Satellite glia	4.27437577594778	0.733
NICN1	5.99e-07	nicolin 1	--	--+-	--	-	Ding	0.0989	1.00461	1	fusiform gyrus bank of cos < fusiform gyrus < temporal lobe	Sympathetic noradrenergic neurons	2.48723259765726	0.231
PGBD1	5.95e-14	piggyBac transposable element derived 1	--	+++-	--	-	Ding	0.107	0.969172	1	VIIB < posterior lobe of the vermis < vermis < cerebellar cortex	Cholinergic and monoaminergic neurons	2.67936848883206	0.438
SLC44A4	7.98e-07	solute carrier family 44 member 4	-+	Not_Available	Filtered_Out	+	Ramaker	0.12	0.91912	1	central glial substance < myelencephalon < gray matter	Subcommissural organ hypendymal cells	5.85408230025674	0.863
ZDHHC21	7.5e-09	zinc finger DHHC-type containing 21	+-	-+--	--	-	Ramaker	0.122	0.912885	1	VIIIB lateral hemisphere < VIIIB < Posterior Lobe < cerebellar hemispheres < cerebellar cortex	Peripheral sensory neurofilament neurons	2.82392946322424	0.752
SCYL1	6.11e-08	SCY1 like pseudokinase 1	++	---+	-+	-	Ding	0.123	0.909319	1	dorsal lateral geniculate nucleus < dorsal lateral geneiculate nucleus < dorsal thalamus	Sympathetic cholinergic neurons	2.96996663171946	0.207
SLC4A9	2.66e-06	solute carrier family 4 member 9	-+	++++	Filtered_Out	+	Labonte	0.124	0.907313	1	principal sensory nucleus of trigeminal nerve < trigeminal nuclei < pontine tegmentum	Hindbrain neurons	4.77984052043041	0.393
PCDHA5	4.3e-07	protocadherin alpha 5	+-	--++	Filtered_Out	-	Labonte	0.124	0.904999	1	midbrain raphe nuclei < midbrain tegmentum	Telencephalon projecting excitatory neurons	3.15373800849243	0.168
PROX2	7.55e-10	prospero homeobox 2	--	Missing_P_Values	Not_Available	-	Ramaker	0.126	0.90086	1	globose nucleus < cerebellar nuclei	Olfactory ensheathing cells	4.28919804920121	0.148
FADS1	1.25e-07	fatty acid desaturase 1	--	++--	++	+	Labonte	0.134	0.872609	1	central glial substance < myelencephalon < gray matter	Satellite glia	2.64161538223522	0.866
CCS	2.3e-06	copper chaperone for superoxide dismutase	-+	-+++	++	+	Ding	0.14	0.854284	1	zona incerta < ventral thalamus < thalamus	Sympathetic cholinergic neurons	3.02968969462692	0.214
CDK14	2.93e-07	cyclin dependent kinase 14	+-	-+--	--	-	Labonte	0.142	0.846363	1	CA4 field < hippocampal formation < limbic lobe	Cholinergic and monoaminergic neurons	3.23817115049914	0.772
PCDH9	3.53e-10	protocadherin 9	--	+--+	++	+	Ding	0.143	0.844391	1	corpus callosum < telencephalic commissures	Oligodendrocytes	3.84835815637682	0.94
CELF4	8.75e-10	CUGBP Elav-like family member 4	++	----	--	-	Labonte	0.146	0.835092	1	dentate gyrus < hippocampal formation < limbic lobe	Cholinergic and monoaminergic neurons	3.48238762624301	0.739
MICB	2.62e-07	MHC class I polypeptide-related sequence B	-+	-++-	Filtered_Out	+	Ramaker	0.153	0.815282	1	dentate gyrus < hippocampal formation < limbic lobe	Sympathetic noradrenergic neurons	4.63295825716416	0.774
LPIN3	1.01e-06	lipin 3	-+	++++	Filtered_Out	+	Ramaker	0.157	0.803567	1	oculomotor nuclear complex < midbrain tegmentum	Vascular and leptomeningeal cells	5.39737143526353	0.0659
LRP1B	2.73e-09	LDL receptor related protein 1B	+-	---+	-+	-	Ding	0.165	0.783587	1	parolfactory gyri < frontal lobe	Dentate gyrus granule neurons	3.14664401885536	0.865
DCDC1	7.46e-09	doublecortin domain containing 1	-+	+++-	Filtered_Out	+	Labonte	0.176	0.754189	1	central glial substance < myelencephalon < gray matter	Not_Available	Not_Available	Not_Available
DCDC5	2.49e-09	doublecortin domain containing 1	-+	+++-	Filtered_Out	+	Labonte	0.176	0.754189	1	central glial substance < myelencephalon < gray matter	Not_Available	Not_Available	0.306
CTNND1	7.75e-08	catenin delta 1	+-	+--+	+-	+	Ding	0.177	0.752246	1	central glial substance < myelencephalon < gray matter	Peripheral sensory non-peptidergic neurons	3.04181193393998	Not_Available
HSPE1-MOB4	2.29e-07	HSPE1-MOB4 readthrough	++	Not_Available	Not_Available	+	Ramaker	0.185	0.731983	1	medial mammillary nucleus < mammillary body < mammillary region	Not_Available	Not_Available	Not_Available
IGSF6	1.56e-09	immunoglobulin superfamily member 6	-+	-+++	Filtered_Out	+	Ramaker	0.188	0.726721	1	substantia nigra pars reticulata < substantia nigra	Perivascular macrophages	5.69320947447033	0.904
LST1	5.42e-09	leukocyte specific transcript 1	-+	++++	-+	+	Ding	0.191	0.719541	1	substantia nigra pars reticulata < substantia nigra	Not_Available	Not_Available	0.765
ITGB6	2.03e-06	integrin subunit beta 6	++	Missing_P_Values	Filtered_Out	+	Ramaker	0.191	0.7193	1	bed nucleus of stria terminalis < substantia innominata < basal forebrain	Enteric neurons	5.12420563011828	0.971
SGCZ	9.76e-10	sarcoglycan zeta	--	--++	Filtered_Out	-	Ramaker	0.195	0.709946	1	ventromedial hypothalamic nucleus < tuberal region	Enteric neurons	2.99594245710222	0.271
KYNU	2.38e-06	kynureninase	-+	++-+	Filtered_Out	+	Labonte	0.204	0.691231	1	supraoptic nucleus < anterior hypothalamic region	Peripheral sensory neurofilament neurons	5.61856084128691	0.993
ZDHHC5	3.47e-08	zinc finger DHHC-type containing 5	+-	--++	--	-	Labonte	0.209	0.679575	1	dorsal lateral geniculate nucleus < dorsal lateral geneiculate nucleus < dorsal thalamus	Sympathetic cholinergic neurons	3.2110028692152	0.262
KDM3A	1.76e-09	lysine demethylase 3A	--	+++-	Not_Available	-	Ramaker	0.218	0.661159	1	globus pallidus internal segment < globus pallidus < basal ganglia	Ependymal cells	3.59907718503345	0.316
KLC1	2.46e-10	kinesin light chain 1	+-	+++-	-+	-	Ding	0.218	0.660924	1	corpus callosum < telencephalic commissures	Sympathetic cholinergic neurons	2.98086183940725	0.629
ZKSCAN4	7.51e-14	zinc finger with KRAB and SCAN domains 4	+-	-++-	--	-	Ramaker	0.221	0.65623	1	dentate gyrus < hippocampal formation < limbic lobe	Not_Available	Not_Available	0.353
HSPA1A	8.13e-08	heat shock protein family A (Hsp70) member 1A	--	++--	+-	-	Labonte	0.229	0.639417	1	corpus callosum < telencephalic commissures	Enteric glia	5.18641512450258	0.983
MEGF11	1.78e-10	multiple EGF like domains 11	+-	+++-	Filtered_Out	-	Labonte	0.234	0.630657	1	lateral mammillary nucleus < mammillary body < mammillary region	Oligodendrocyte precursor cells	3.17340914325478	0.84
GPC6	1.6e-09	glypican 6	--	--+-	++	+	Ding	0.236	0.627523	1	locus ceruleus < pontine tegmentum	Enteric neurons	5.31693731683651	0.914
RHOBTB1	1.57e-06	Rho related BTB domain containing 1	-+	++++	--	-	Ding	0.236	0.626339	1	central glial substance < myelencephalon < gray matter	Pericytes	3.79887133588337	0.884
DENND1B	1.45e-08	DENN domain containing 1B	--	-++-	-+	-	Ding	0.24	0.619871	1	abducens nucleus < pontine tegmentum	Hindbrain neurons	2.8469905646128	0.879
IK	2.32e-06	IK cytokine	++	+++-	++	+	Ding	0.242	0.616697	1	central glial substance < myelencephalon < gray matter	Sympathetic cholinergic neurons	2.48710849996183	0.161
MOB4	6.09e-07	MOB family member 4, phocein	+-	-+--	Not_Available	-	Labonte	0.242	0.615474	1	medial geniculate complex < dorsal thalamus	Sympathetic noradrenergic neurons	2.82015204088842	Not_Available
OR12D3	1.2e-09	olfactory receptor family 12 subfamily D member 3	-+	Not_Available	Filtered_Out	+	Ramaker	0.243	0.614379	1	lateral tuberal nucleus < tuberal region	Gene detected; No expression measured	Not_Available	0.0523
INPP4B	3.71e-07	inositol polyphosphate-4-phosphatase type II B	+-	---+	--	-	Ding	0.249	0.604296	1	basal nucleus of meynert < substantia innominata < basal forebrain	Cholinergic and monoaminergic neurons	3.10686119920757	0.888
ZSCAN26	8.51e-12	zinc finger and SCAN domain containing 26	--	--++	--	-	Ramaker	0.251	0.59986	1	VIIIB lateral hemisphere < VIIIB < Posterior Lobe < cerebellar hemispheres < cerebellar cortex	Hindbrain neurons	3.89453876391377	0.22
MAP9	7.15e-07	microtubule associated protein 9	+-	-+--	++	-	Labonte	0.255	0.593371	1	medial mammillary nucleus < mammillary body < mammillary region	Cholinergic and monoaminergic neurons	2.81388160029267	0.931
TCAIM	1.4e-07	T cell activation inhibitor, mitochondrial	+-	-+++	+-	-	Ramaker	0.256	0.591112	1	III paravermis < III < Anterior Lobe < cerebellar hemispheres < cerebellar cortex	Peripheral sensory neurofilament neurons	3.06888058391449	0.608
RBMS3	7.31e-07	RNA binding motif single stranded interacting protein 3	-+	++-+	Filtered_Out	+	Labonte	0.258	0.587766	1	medial mammillary nucleus < mammillary body < mammillary region	Enteric neurons	3.2617952846437	0.927
CDH9	9.7e-07	cadherin 9	+-	-++-	-+	-	Labonte	0.26	0.584403	1	dentate gyrus < hippocampal formation < limbic lobe	Dentate gyrus granule neurons	3.53243921491756	0.0139
MR1	6.25e-08	major histocompatibility complex, class I-related	++	-+--	-+	+	Labonte	0.261	0.583916	1	central glial substance < myelencephalon < gray matter	Choroid epithelial cells	3.9352029346417	0.814
HARS	2.1e-07	histidyl-tRNA synthetase	+-	--++	++	+	Labonte	0.261	0.583643	1	dorsal lateral geniculate nucleus < dorsal lateral geneiculate nucleus < dorsal thalamus	Sympathetic noradrenergic neurons	3.50987465853632	0.113
CHMP3	4e-07	charged multivesicular body protein 3	+-	--+-	-+	-	Ding	0.265	0.57706	1	claustrum < cerebral nuclei	Sympathetic cholinergic neurons	3.23083923103447	Not_Available
CTNNA3	1.69e-10	catenin alpha 3	-+	++++	Filtered_Out	+	Labonte	0.267	0.572999	1	corpus callosum < telencephalic commissures	Schwann cells	4.05876404985967	0.707
PCDHA2	4.57e-08	protocadherin alpha 2	+-	++++	Filtered_Out	+	Labonte	0.268	0.571881	1	midbrain raphe nuclei < midbrain tegmentum	Spinal cord inhibitory neurons	3.87457447125714	0.631
SCAI	1.19e-07	suppressor of cancer cell invasion	+-	--+-	Not_Available	-	Labonte	0.271	0.567757	1	cuneus striate < cuneus < occipital lobe	Cholinergic and monoaminergic neurons	3.17519641074897	0.677
ZSCAN9	8.28e-13	zinc finger and SCAN domain containing 9	-+	++++	Filtered_Out	+	Labonte	0.276	0.558748	1	VIIIB lateral hemisphere < VIIIB < Posterior Lobe < cerebellar hemispheres < cerebellar cortex	Not_Available	Not_Available	0.315
ZNF536	1.62e-06	zinc finger protein 536	-+	++++	+-	+	Labonte	0.282	0.550358	1	corpus callosum < telencephalic commissures	Telencephalon inhibitory interneurons	2.84477685813301	0.527
PCNP	2.33e-07	PEST proteolytic signal containing nuclear protein	+-	-+-+	--	-	Ding	0.283	0.548325	1	globus pallidus external segment < globus pallidus < basal ganglia	Enteric neurons	4.12396423066094	0.406
ZKSCAN3	1.16e-08	zinc finger with KRAB and SCAN domains 3	-+	++++	Filtered_Out	+	Labonte	0.288	0.541114	1	CA3 field < hippocampal formation < limbic lobe	Enteric neurons	3.02516222227187	0.289
TRAF3	3.17e-07	TNF receptor associated factor 3	-+	----	+-	-	Ding	0.29	0.53705	1	central glial substance < myelencephalon < gray matter	Hindbrain neurons	2.9800683009023	0.428
GRM8	1.8e-12	glutamate metabotropic receptor 8	--	+-++	--	-	Ding	0.293	0.5324	1	pontine nuclei < basal part of pons	Hindbrain neurons	5.10986286366373	0.571
SHISA9	8.98e-17	shisa family member 9	+-	--++	Not_Available	-	Labonte	0.295	0.529743	1	lateral mammillary nucleus < mammillary body < mammillary region	Glutamatergic neuroblasts	3.55297161097771	0.755
SGIP1	1.68e-09	SH3 domain GRB2 like endophilin interacting protein 1	+-	-+--	-+	-	Ding	0.309	0.509684	1	CA4 field < hippocampal formation < limbic lobe	Enteric neurons	3.3600428279968	0.823
ZNF165	1.95e-12	zinc finger protein 165	++	--++	Filtered_Out	+	Ramaker	0.319	0.495598	1	dentate nucleus < cerebellar nuclei	Not_Available	Not_Available	0.958
IQCJ-SCHIP1	1.37e-07	IQCJ-SCHIP1 readthrough	+-	+-+-	Not_Available	-	Ramaker	0.32	0.495475	1	CA3 field < hippocampal formation < limbic lobe	Not_Available	Not_Available	Not_Available
TYR	6.97e-09	tyrosinase	++	Not_Available	Filtered_Out	+	Ramaker	0.32	0.494994	1	inferior temporal gyrus lateral bank of gyrus < inferior temporal gyrus < temporal lobe	Spinal cord inhibitory neurons	5.43895820048014	0.504
BCHE	2.39e-07	butyrylcholinesterase	--	+++-	-+	-	Ramaker	0.327	0.485685	1	lateral group of nuclei dorsal division < lateral group of nuclei < dorsal thalamus	Enteric neurons	4.87376600228417	0.992
EXT1	1.2e-06	exostosin glycosyltransferase 1	--	+---	+-	-	Labonte	0.331	0.480271	1	CA1 field < hippocampal formation < limbic lobe	Ependymal cells	3.69044701771994	0.81
HIST1H1B	9.97e-14	histone cluster 1 H1 family member b	-+	Not_Available	Filtered_Out	+	Ramaker	0.335	0.474424	1	III paravermis < III < Anterior Lobe < cerebellar hemispheres < cerebellar cortex	Not_Available	Not_Available	0.491
OLFM4	1.7e-12	olfactomedin 4	++	+++-	Filtered_Out	+	Labonte	0.337	0.47207	1	supraoptic nucleus < anterior hypothalamic region	Peptidergic neurons	4.56491232412	0.99
ESR2	2.67e-09	estrogen receptor 2	++	++++	Filtered_Out	+	Labonte	0.338	0.470874	1	paraventricular nucleus of the hypothalamus < anterior hypothalamic region	Cholinergic and monoaminergic neurons	5.66013271833836	0.399
ZC3H7B	2.91e-08	zinc finger CCCH-type containing 7B	++	---+	--	-	Labonte	0.351	0.455166	1	pontine nuclei < basal part of pons	Sympathetic cholinergic neurons	2.36603288386083	0.183
PPID	2.41e-06	peptidylprolyl isomerase D	--	++--	--	-	Ding	0.352	0.453223	1	subthalamic nucleus < subthalamus	Sympathetic noradrenergic neurons	4.06860690350549	0.116
GRM5	6.21e-17	glutamate metabotropic receptor 5	+-	--+-	Filtered_Out	-	Ramaker	0.353	0.451734	1	septal nuclei < basal forebrain	Spinal cord inhibitory neurons	2.69070567775424	0.708
CELF2	7.52e-08	CUGBP Elav-like family member 2	+-	----	-+	-	Ding	0.354	0.451299	1	lateral group of nuclei ventral division < lateral group of nuclei < dorsal thalamus	Telencephalon projecting excitatory neurons	3.45968749332584	0.948
HIST1H2BO	9.65e-08	histone cluster 1 H2B family member o	-+	Not_Available	Filtered_Out	+	Ramaker	0.358	0.445796	1	III paravermis < III < Anterior Lobe < cerebellar hemispheres < cerebellar cortex	Ependymal cells	4.47946094136428	0.528
CKB	1.76e-08	creatine kinase B	++	--++	++	+	Labonte	0.359	0.44493	1	dorsal lateral geniculate nucleus < dorsal lateral geneiculate nucleus < dorsal thalamus	Peripheral sensory neurofilament neurons	2.2233114665496	0.864
APOPT1	9.26e-09	apoptogenic 1, mitochondrial	-+	++--	Not_Available	+	Ramaker	0.36	0.443237	1	supramarginal gyrus superior bank of gyrus < supramarginal gyrus < inferior parietal lobule < parietal lobe	Sympathetic cholinergic neurons	3.86919343832108	0.261
CAMKK2	1.88e-06	calcium/calmodulin dependent protein kinase kinase 2	+-	+-++	+-	+	Ding	0.364	0.439119	1	IX paravermis < IX < Posterior Lobe < cerebellar hemispheres < cerebellar cortex	Telencephalon projecting excitatory neurons	4.56797675895	0.565
HLA-DQA1	6.06e-07	major histocompatibility complex, class II, DQ alpha 1	-+	-+--	Not_Available	+	Labonte	0.369	0.433422	1	supraoptic nucleus < anterior hypothalamic region	Perivascular macrophages	5.00429757573023	0.999
TMEM67	3.38e-07	transmembrane protein 67	-+	+++-	Filtered_Out	+	Labonte	0.369	0.433046	1	central glial substance < myelencephalon < gray matter	Ependymal cells	5.1952029590477	0.566
BAD	1.35e-06	BCL2 associated agonist of cell death	-+	+--+	--	-	Ding	0.37	0.431743	1	superior rostral gyrus < frontal lobe	Sympathetic cholinergic neurons	4.23641507854015	0.264
ZNF660	2.47e-10	zinc finger protein 660	-+	--++	Filtered_Out	+	Labonte	0.374	0.426705	1	central glial substance < myelencephalon < gray matter	Not_Available	Not_Available	0.142
TCTEX1D1	6.7e-08	Tctex1 domain containing 1	+-	+++-	Filtered_Out	+	Labonte	0.38	0.420374	1	central glial substance < myelencephalon < gray matter	Ependymal cells	5.78194929693987	0.518
PQLC2L	7.05e-09	PQ loop repeat containing 2 like	+-	-+++	Filtered_Out	-	Labonte	0.384	0.41622	1	dorsal lateral geniculate nucleus < dorsal lateral geneiculate nucleus < dorsal thalamus	Not_Available	Not_Available	0.761
MYBPC3	1.39e-06	myosin binding protein C, cardiac	-+	Not_Available	--	-	Ding	0.386	0.413057	1	motor nucleus of trigeminal nerve < trigeminal nuclei < pontine tegmentum	Cerebellum neurons	5.81557799702496	0.231
TAL1	5.73e-07	TAL bHLH transcription factor 1, erythroid differentiation factor	-+	++-+	Filtered_Out	+	Labonte	0.39	0.408761	1	superior olivary complex < pontine tegmentum	Di- and mesencephalon inhibitory neurons	5.43065221780771	0.888
PSORS1C2	2.98e-07	psoriasis susceptibility 1 candidate 2	+-	Not_Available	Filtered_Out	+	Ramaker	0.393	0.405595	1	lateral parabrachial nucleus < pontine tegmentum	Vascular endothelial cells	5.0468346698786	0.622
OR2B2	2.79e-12	olfactory receptor family 2 subfamily B member 2	++	Not_Available	Filtered_Out	+	Ramaker	0.393	0.405393	1	hypoglossal nucleus < myelencephalon < gray matter	Hindbrain neurons	6.08486984459331	0.0751
MANEA	1.88e-06	mannosidase endo-alpha	+-	++--	-+	-	Ramaker	0.399	0.398583	1	lateral group of nuclei dorsal division < lateral group of nuclei < dorsal thalamus	Hindbrain neurons	3.83091357174874	0.87
MED19	1.75e-07	mediator complex subunit 19	++	--++	--	-	Labonte	0.401	0.396739	1	CA4 field < hippocampal formation < limbic lobe	Sympathetic cholinergic neurons	2.75665720184329	0.125
BTN3A3	6.6e-08	butyrophilin subfamily 3 member A3	+-	++-+	-+	-	Ding	0.404	0.393982	1	supraoptic nucleus < anterior hypothalamic region	Not_Available	Not_Available	0.829
C16orf45	1.86e-09	BMERB Domain Containing 1	++	-+--	--	-	Labonte	0.406	0.391911	1	dentate gyrus < hippocampal formation < limbic lobe	Cholinergic and monoaminergic neurons	2.31248811378339	0.584
EPHB2	1.04e-06	EPH receptor B2	--	++--	+-	-	Labonte	0.411	0.386663	1	corpus callosum < telencephalic commissures	Enteric glia	3.17103218033794	0.805
PAX5	6.67e-10	paired box 5	-+	Missing_P_Values	Filtered_Out	+	Ramaker	0.422	0.374969	1	subcuneiform nucleus < midbrain reticular formation	Cholinergic and monoaminergic neurons	5.46886575678045	0.983
SEMA6D	4.1e-09	semaphorin 6D	--	+-++	++	+	Ramaker	0.428	0.369063	1	substantia nigra pars compacta < substantia nigra	Sympathetic cholinergic neurons	3.0507872490882	0.981
RFTN2	5.41e-07	raftlin family member 2	--	++--	++	-	Ramaker	0.428	0.368667	1	corpus callosum < telencephalic commissures	Enteric glia	3.28226436108575	0.444
MEF2C	1.58e-12	myocyte enhancer factor 2C	++	---+	--	-	Labonte	0.429	0.367449	1	lingual gyrus striate < lingual gyrus < occipital lobe	Telencephalon projecting excitatory neurons	5.72876305964627	0.978
ZMAT2	2.44e-06	zinc finger matrin-type 2	++	+++-	--	-	Ding	0.432	0.364409	1	putamen < striatum < basal ganglia	Sympathetic cholinergic neurons	3.38506255416219	0.203
TAOK3	1.49e-08	TAO kinase 3	-+	--++	-+	+	Ding	0.434	0.362779	1	globus pallidus external segment < globus pallidus < basal ganglia	Peripheral sensory non-peptidergic neurons	2.71069151956007	0.531
MGAT4C	1.22e-06	MGAT4 family member C	--	-+--	++	+	Labonte	0.437	0.359456	1	dorsal motor nucleus of the vagus < myelencephalon < gray matter	Cholinergic and monoaminergic neurons	3.66053389443231	0.272
ZSCAN16	6.65e-13	zinc finger and SCAN domain containing 16	-+	++++	Filtered_Out	+	Labonte	0.441	0.355373	1	corpus callosum < telencephalic commissures	Not_Available	Not_Available	0.612
MARK3	2.68e-07	microtubule affinity regulating kinase 3	-+	+-+-	++	+	Labonte	0.442	0.354521	1	III paravermis < III < Anterior Lobe < cerebellar hemispheres < cerebellar cortex	Peripheral sensory neurofilament neurons	2.27828077755344	0.125
GPC5	1.35e-07	glypican 5	+-	-+-+	-+	+	Labonte	0.448	0.348401	1	pontine nuclei < basal part of pons	Peripheral sensory non-peptidergic neurons	4.29845432769986	0.768
USP3	2.49e-06	ubiquitin specific peptidase 3	--	++--	-+	+	Ding	0.45	0.347144	1	V lateral hemisphere < V < Anterior Lobe < cerebellar hemispheres < cerebellar cortex	Enteric neurons	3.21797612618307	0.564
TMEM106B	1.22e-12	transmembrane protein 106B	--	++--	++	-	Labonte	0.459	0.337841	1	reticular nucleus of thalamus < ventral thalamus	Cholinergic and monoaminergic neurons	3.26841697346521	0.857
FCF1	4.33e-08	FCF1 rRNA-processing protein	-+	+++-	Filtered_Out	+	Labonte	0.462	0.335583	1	central glial substance < myelencephalon < gray matter	Sympathetic noradrenergic neurons	4.46050743918228	0.395
FANCL	4.58e-07	FA complementation group L	--	++++	-+	+	Labonte	0.464	0.333511	1	corpus callosum < telencephalic commissures	Sympathetic noradrenergic neurons	3.6759759913453	0.696
FAM172A	7.75e-10	family with sequence similarity 172 member A	+-	-++-	Not_Available	-	Labonte	0.478	0.320381	1	VIIIB lateral hemisphere < VIIIB < Posterior Lobe < cerebellar hemispheres < cerebellar cortex	Peripheral sensory non-peptidergic neurons	2.68221919989064	0.505
ACVR1B	5.28e-07	activin A receptor type 1B	+-	--++	+-	-	Ding	0.479	0.319756	1	CA3 field < hippocampal formation < limbic lobe	Cholinergic and monoaminergic neurons	3.23201938751616	0.523
CTTNBP2	1.26e-07	cortactin binding protein 2	+-	++++	++	+	Ramaker	0.479	0.319399	1	corpus callosum < telencephalic commissures	Telencephalon projecting excitatory neurons	2.85629697658472	0.808
CACNA1E	2.86e-11	calcium voltage-gated channel subunit alpha1 E	+-	-++-	-+	-	Labonte	0.482	0.317273	1	inferior olivary complex < myelencephalon < gray matter	Telencephalon projecting excitatory neurons	3.11168061889145	0.753
DLST	8.87e-10	dihydrolipoamide S-succinyltransferase	+-	++++	Not_Available	+	Labonte	0.487	0.312352	1	dorsal lateral geniculate nucleus < dorsal lateral geneiculate nucleus < dorsal thalamus	Peripheral sensory neurofilament neurons	4.18562972777196	0.26
CACNA2D1	2.52e-06	calcium voltage-gated channel auxiliary subunit alpha2delta 1	+-	-++-	+-	-	Labonte	0.491	0.309013	1	dentate gyrus < hippocampal formation < limbic lobe	Enteric neurons	2.70476378072363	0.899
ANKS1B	1.5e-06	ankyrin repeat and sterile alpha motif domain containing 1B	+-	--++	-+	-	Labonte	0.491	0.308676	1	CA1 field < hippocampal formation < limbic lobe	Oligodendrocytes	3.62757275479769	0.695
TTC12	8.38e-09	tetratricopeptide repeat domain 12	+-	++++	Filtered_Out	+	Labonte	0.492	0.308032	1	central glial substance < myelencephalon < gray matter	Ependymal cells	5.77921636202419	0.704
KIAA1143	5e-07	KIAA1143	+-	++--	--	-	Labonte	0.493	0.306873	1	locus ceruleus < pontine tegmentum	Sympathetic noradrenergic neurons	3.10909852231817	0.409
FNIP2	7.22e-07	folliculin interacting protein 2	--	+---	Not_Available	-	Labonte	0.496	0.304846	1	corpus callosum < telencephalic commissures	Sympathetic cholinergic neurons	2.74557029806866	0.742
RSRC1	2.6e-14	arginine and serine rich coiled-coil 1	++	++-+	--	+	Ramaker	0.504	0.297387	1	dorsal lateral geniculate nucleus < dorsal lateral geneiculate nucleus < dorsal thalamus	Sympathetic cholinergic neurons	4.67423024890706	0.582
ZCCHC7	4.19e-12	zinc finger CCHC-type containing 7	+-	--++	++	+	Labonte	0.507	0.295389	1	dentate gyrus < hippocampal formation < limbic lobe	Hindbrain neurons	3.13901441237523	0.646
SPPL3	2.85e-10	signal peptide peptidase like 3	+-	+-++	Not_Available	-	Ramaker	0.51	0.292479	1	corpus callosum < telencephalic commissures	Peripheral sensory neurofilament neurons	2.35524857505318	0.373
RANGAP1	3.07e-08	Ran GTPase activating protein 1	-+	+-++	--	-	Labonte	0.519	0.284958	1	supramarginal gyrus superior bank of gyrus < supramarginal gyrus < inferior parietal lobule < parietal lobe	Cholinergic and monoaminergic neurons	2.64465890210927	0.525
CNTNAP5	3.89e-09	contactin associated protein like 5	+-	--++	Filtered_Out	-	Labonte	0.522	0.282093	1	lateral group of nuclei dorsal division < lateral group of nuclei < dorsal thalamus	Enteric neurons	2.75891103538495	0.391
ZKSCAN8	2.01e-13	zinc finger with KRAB and SCAN domains 8	+-	++-+	Filtered_Out	-	Labonte	0.525	0.280045	1	globus pallidus external segment < globus pallidus < basal ganglia	Hindbrain neurons	4.10962598131774	0.45
EMILIN3	3.37e-09	elastin microfibril interfacer 3	++	---+	-+	-	Labonte	0.526	0.279015	1	cuneus striate < cuneus < occipital lobe	Peripheral sensory peptidergic neurons	3.998151794001	0.351
SF3B1	1.78e-08	splicing factor 3b subunit 1	--	+++-	+-	-	Ramaker	0.528	0.277574	1	corpus callosum < telencephalic commissures	Enteric neurons	2.7602558536192	0.542
GRIK5	2.06e-07	glutamate ionotropic receptor kainate type subunit 5	+-	--+-	++	+	Ding	0.528	0.277471	1	CA3 field < hippocampal formation < limbic lobe	Telencephalon projecting excitatory neurons	2.66933952447768	0.327
TOPAZ1	3.6e-07	testis and ovary specific PAZ domain containing 1	+-	++++	Not_Available	+	Labonte	0.536	0.270682	1	CA1 field < hippocampal formation < limbic lobe	Peripheral sensory non-peptidergic neurons	4.72309099499653	Not_Available
SIM1	1.47e-06	SIM bHLH transcription factor 1	-+	Not_Available	Filtered_Out	+	Ramaker	0.538	0.269168	1	paraventricular nucleus of the hypothalamus < anterior hypothalamic region	Peptidergic neurons	6.081771755902	0.05
HIST1H3J	1.09e-14	histone cluster 1 H3 family member j	-+	Not_Available	Filtered_Out	+	Ramaker	0.541	0.266892	1	VI < posterior lobe of the vermis < vermis < cerebellar cortex	Non-glutamatergic neuroblasts	4.7069109016322	0.0751
ASIC2	3.77e-07	acid sensing ion channel subunit 2	+-	---+	Filtered_Out	-	Labonte	0.544	0.26427	1	nucleus of the diagonal band horizontal division < nucleus of the diagonal band < substantia innominata < basal forebrain	Peripheral sensory non-peptidergic neurons	3.67800059222537	0.365
ANKHD1	2.08e-06	ankyrin repeat and KH domain containing 1	-+	+++-	Filtered_Out	+	Labonte	0.55	0.259466	1	IV lateral hemisphere < IV < Anterior Lobe < cerebellar hemispheres < cerebellar cortex	Enteric neurons	3.36518049160504	Not_Available
TMEM258	5.55e-07	transmembrane protein 258	-+	+++-	++	+	Ding	0.571	0.243349	1	corpus callosum < telencephalic commissures	Sympathetic noradrenergic neurons	4.05633443300144	0.218
STK19	7.06e-07	serine/threonine kinase 19	-+	--+-	-+	+	Ding	0.573	0.241913	1	VIIIB paravermis < VIIIB < Posterior Lobe < cerebellar hemispheres < cerebellar cortex	Sympathetic cholinergic neurons	3.45701413647564	0.0751
B3GALTL	5.7e-12	beta 3-glucosyltransferase	+-	--++	+-	-	Labonte	0.583	0.234188	1	lateral group of nuclei dorsal division < lateral group of nuclei < dorsal thalamus	Not_Available	Not_Available	Not_Available
PTPRS	2.3e-06	protein tyrosine phosphatase receptor type S	+-	+---	++	-	Ding	0.585	0.233012	1	dorsal lateral geniculate nucleus < dorsal lateral geneiculate nucleus < dorsal thalamus	Hindbrain neurons	3.41680827717013	0.624
ASCC3	8.91e-08	activating signal cointegrator 1 complex subunit 3	+-	----	++	+	Ding	0.587	0.231481	1	dentate gyrus < hippocampal formation < limbic lobe	Enteric neurons	2.8330673764006	0.774
ADCK3	1.43e-08	coenzyme Q8A	+-	+-+-	+-	-	Ding	0.591	0.228355	1	V lateral hemisphere < V < Anterior Lobe < cerebellar hemispheres < cerebellar cortex	Sympathetic noradrenergic neurons	3.10916895544605	Not_Available
STAU1	1.34e-06	staufen double-stranded RNA binding protein 1	+-	+-++	--	-	Labonte	0.593	0.226858	1	motor nucleus of trigeminal nerve < trigeminal nuclei < pontine tegmentum	Cholinergic and monoaminergic neurons	2.27957428896524	0.258
MARCH10	2.76e-07	membrane associated ring-CH-type finger 10	+-	+-+-	Not_Available	-	Labonte	0.595	0.225437	1	central glial substance < myelencephalon < gray matter	Ependymal cells	5.90134026945877	0.2
PCDHA3	1.06e-07	protocadherin alpha 3	+-	--++	Filtered_Out	-	Ramaker	0.597	0.223786	1	midbrain raphe nuclei < midbrain tegmentum	Cholinergic and monoaminergic neurons	3.76612977790557	0.0941
RHOA	7.1e-07	ras homolog family member A	++	++++	+-	+	Labonte	0.606	0.217377	1	corpus callosum < telencephalic commissures	Sympathetic noradrenergic neurons	2.68918059819945	0.68
HARS2	1.35e-06	histidyl-tRNA synthetase 2, mitochondrial	+-	+++-	-+	-	Ding	0.607	0.216529	1	VIIIB lateral hemisphere < VIIIB < Posterior Lobe < cerebellar hemispheres < cerebellar cortex	Cholinergic and monoaminergic neurons	2.17146476079399	0.143
UBE2M	8.89e-07	ubiquitin conjugating enzyme E2 M	++	--++	--	-	Labonte	0.609	0.215411	1	parolfactory gyri < frontal lobe	Peripheral sensory neurofilament neurons	3.17743122694966	Not_Available
FHIT	2.74e-07	fragile histidine triad	++	+-++	--	+	Ding	0.609	0.215367	1	zona incerta < ventral thalamus < thalamus	Choroid epithelial cells	5.60848901548749	0.884
C11orf31	5.11e-07	selenoprotein H	-+	++-+	-+	+	Labonte	0.609	0.215125	1	superior temporal gyrus lateral bank of gyrus < superior temporal gyrus < temporal lobe	Sympathetic cholinergic neurons	2.47081378820764	Not_Available
CABP1	1.01e-08	calcium binding protein 1	++	---+	+-	+	Ding	0.609	0.215041	1	postcentral gyrus bank of the central sulcus < postcentral gyrus < parietal lobe	Not_Available	Not_Available	0.769
VRK2	9.97e-09	VRK serine/threonine kinase 2	-+	++++	+-	+	Labonte	0.614	0.211963	1	corpus callosum < telencephalic commissures	Microglia	4.24111531018962	0.546
BSN	1.61e-06	bassoon presynaptic cytomatrix protein	+-	+--+	--	-	Labonte	0.622	0.206122	1	CA3 field < hippocampal formation < limbic lobe	Telencephalon projecting excitatory neurons	3.05486009834863	0.646
RERE	1.43e-11	arginine-glutamic acid dipeptide repeats	+-	--++	+-	-	Ding	0.624	0.204772	1	V lateral hemisphere < V < Anterior Lobe < cerebellar hemispheres < cerebellar cortex	Sympathetic cholinergic neurons	2.97042255583533	0.53
PCDHA6	6.79e-07	protocadherin alpha 6	+-	++--	Filtered_Out	-	Labonte	0.627	0.202936	1	VIIIB lateral hemisphere < VIIIB < Posterior Lobe < cerebellar hemispheres < cerebellar cortex	Cholinergic and monoaminergic neurons	5.12142141974706	0.054
DCC	2.57e-14	DCC netrin 1 receptor	+-	+++-	Filtered_Out	-	Labonte	0.638	0.195083	1	CA3 field < hippocampal formation < limbic lobe	Telencephalon projecting inhibitory neurons	3.86850836475096	0.787
SLC17A3	1.67e-07	solute carrier family 17 member 3	--	Not_Available	Filtered_Out	-	Ramaker	0.651	0.186476	1	VIIB < posterior lobe of the vermis < vermis < cerebellar cortex	Telencephalon projecting excitatory neurons	5.30564455534324	0.541
PCDHA1	5.44e-08	protocadherin alpha 1	+-	+++-	Not_Available	-	Ramaker	0.657	0.182314	1	midbrain raphe nuclei < midbrain tegmentum	Sympathetic cholinergic neurons	4.87790313647664	Not_Available
OTX2	8.91e-07	orthodenticle homeobox 2	-+	Missing_P_Values	Filtered_Out	+	Ramaker	0.661	0.179539	1	superior colliculus < midbrain tectum	Choroid epithelial cells	5.67783562285583	0.728
RPS6KL1	1.01e-07	ribosomal protein S6 kinase like 1	-+	+-++	++	+	Labonte	0.662	0.178847	1	V < anterior lobe of the vermis < vermis < cerebellar cortex	Sympathetic noradrenergic neurons	3.20011359192157	0.242
EYS	1.32e-06	eyes shut homolog	-+	+---	Not_Available	+	Ramaker	0.677	0.169381	1	VIIIB lateral hemisphere < VIIIB < Posterior Lobe < cerebellar hemispheres < cerebellar cortex	Not_Available	Not_Available	0.00999
HIST1H2AL	3.49e-11	histone cluster 1 H2A family member l	-+	Not_Available	Not_Available	+	Ramaker	0.683	0.165468	1	III paravermis < III < Anterior Lobe < cerebellar hemispheres < cerebellar cortex	Non-glutamatergic neuroblasts	4.72875715009712	0.443
CDH13	1.59e-11	cadherin 13	-+	+--+	++	+	Labonte	0.684	0.165258	1	reticular nucleus of thalamus < ventral thalamus	Cholinergic and monoaminergic neurons	5.54202884977809	0.826
SORCS3	2.27e-19	sortilin related VPS10 domain containing receptor 3	+-	--++	++	-	Labonte	0.685	0.164171	1	claustrum < cerebral nuclei	Cholinergic and monoaminergic neurons	4.66244545834245	0.601
HIST1H4L	6.17e-11	histone cluster 1 H4 family member l	++	Not_Available	Filtered_Out	+	Ramaker	0.687	0.162975	1	III paravermis < III < Anterior Lobe < cerebellar hemispheres < cerebellar cortex	Enteric neurons	5.67366036980197	0.187
ZNF501	5.35e-07	zinc finger protein 501	+-	--++	Filtered_Out	-	Ramaker	0.692	0.160069	1	VIIIB lateral hemisphere < VIIIB < Posterior Lobe < cerebellar hemispheres < cerebellar cortex	Not_Available	Not_Available	0.179
YLPM1	3.52e-10	YLP motif containing 1	+-	+-++	Not_Available	+	Labonte	0.698	0.155853	1	dentate gyrus < hippocampal formation < limbic lobe	Cholinergic and monoaminergic neurons	2.74398735586121	0.157
GTF2IRD1	2.15e-08	GTF2I repeat domain containing 1	-+	--++	++	+	Labonte	0.711	0.147967	1	dorsal lateral geniculate nucleus < dorsal lateral geneiculate nucleus < dorsal thalamus	Enteric neurons	3.45766991804651	0.528
PRSS16	6.41e-09	serine protease 16	+-	Missing_P_Values	Filtered_Out	+	Ramaker	0.718	0.143872	1	postcentral gyrus superior lateral aspect of gyrus < postcentral gyrus < parietal lobe	Sympathetic noradrenergic neurons	4.25160226046541	0.734
PCDHA4	3.57e-07	protocadherin alpha 4	-+	-+--	Not_Available	+	Ramaker	0.722	0.141735	1	midbrain raphe nuclei < midbrain tegmentum	Enteric neurons	4.16640383809155	Not_Available
HIST1H2BN	6.9e-17	histone cluster 1 H2B family member n	-+	--++	Filtered_Out	-	Labonte	0.754	0.122736	1	III paravermis < III < Anterior Lobe < cerebellar hemispheres < cerebellar cortex	Non-glutamatergic neuroblasts	4.23101334443968	0.121
TMEM42	4.87e-07	transmembrane protein 42	-+	++++	Not_Available	+	Labonte	0.754	0.122438	1	corpus callosum < telencephalic commissures	Peripheral sensory non-peptidergic neurons	2.85212076708556	0.325
ZNF197	2.28e-10	zinc finger protein 197	++	-+-+	Filtered_Out	+	Labonte	0.755	0.121961	1	VIIIB lateral hemisphere < VIIIB < Posterior Lobe < cerebellar hemispheres < cerebellar cortex	Not_Available	Not_Available	0.249
PCDHA7	2.25e-06	protocadherin alpha 7	++	+-++	Not_Available	+	Labonte	0.759	0.119896	1	midbrain raphe nuclei < midbrain tegmentum	Hindbrain neurons	3.45083045485666	Not_Available
ZFHX4	5.27e-09	zinc finger homeobox 4	+-	++++	-+	-	Ramaker	0.764	0.116687	1	subthalamic nucleus < subthalamus	Cholinergic and monoaminergic neurons	4.22953199576822	0.799
EP300	2.3e-07	E1A binding protein p300	+-	+-++	++	+	Ding	0.765	0.116279	1	IV < anterior lobe of the vermis < vermis < cerebellar cortex	Enteric neurons	3.85847334346357	0.245
ZNF322	3.72e-07	zinc finger protein 322	+-	----	++	+	Ding	0.768	0.114864	1	zona incerta < ventral thalamus < thalamus	Cholinergic and monoaminergic neurons	2.88376454481502	0.256
PLCG1	2.94e-07	phospholipase C gamma 1	--	+-++	++	+	Labonte	0.778	0.108982	1	VIIIA lateral hemisphere < VIIIA < Posterior Lobe < cerebellar hemispheres < cerebellar cortex	Cholinergic and monoaminergic neurons	2.64183744677499	0.252
FADS2	1.94e-08	fatty acid desaturase 2	--	++--	--	-	Ding	0.779	0.108491	1	central glial substance < myelencephalon < gray matter	Satellite glia	5.30636788248189	0.768
PRR16	1.19e-06	proline rich 16	+-	+--+	Filtered_Out	-	Labonte	0.78	0.108177	1	VIIIB lateral hemisphere < VIIIB < Posterior Lobe < cerebellar hemispheres < cerebellar cortex	Spinal cord excitatory neurons	2.86295065837097	0.87
CSMD1	3.31e-07	CUB and Sushi multiple domains 1	+-	--++	+-	-	Labonte	0.78	0.107892	1	dentate gyrus < hippocampal formation < limbic lobe	Peripheral sensory non-peptidergic neurons	3.54623054897492	0.832
RBFOX1	6.09e-17	RNA binding fox-1 homolog 1	+-	+++-	++	+	Ding	0.781	0.107156	1	dentate gyrus < hippocampal formation < limbic lobe	Peripheral sensory non-peptidergic neurons	3.48888258302817	0.717
ZNF638	1.83e-07	zinc finger protein 638	--	+-+-	Not_Available	+	Labonte	0.8	0.0968518	1	VIIIB lateral hemisphere < VIIIB < Posterior Lobe < cerebellar hemispheres < cerebellar cortex	Not_Available	Not_Available	0.685
SOX6	4.17e-07	SRY-box 6	-+	+--+	Filtered_Out	-	Labonte	0.809	0.0920538	1	nucleus of the diagonal band horizontal division < nucleus of the diagonal band < substantia innominata < basal forebrain	Oligodendrocyte precursor cells	3.77243808724271	0.933
C3orf84	2.53e-07	chromosome 3 open reading frame 84	+-	Not_Available	Not_Available	+	Ramaker	0.812	0.0902877	1	subcuneiform nucleus < midbrain reticular formation	Telencephalon projecting inhibitory neurons	4.45555292702574	Not_Available
HIST1H2BL	3.54e-12	histone cluster 1 H2B family member l	++	--++	Not_Available	+	Labonte	0.813	0.0896706	1	central glial substance < myelencephalon < gray matter	Non-glutamatergic neuroblasts	3.57586137470859	0.0554
ZHX3	2.34e-07	zinc fingers and homeoboxes 3	+-	--+-	++	+	Ding	0.82	0.0862167	1	globus pallidus internal segment < globus pallidus < basal ganglia	Cholinergic and monoaminergic neurons	2.14018429531549	0.409
ANKK1	5.17e-09	ankyrin repeat and kinase domain containing 1	++	Missing_P_Values	Filtered_Out	+	Ramaker	0.82	0.0861912	1	IV < anterior lobe of the vermis < vermis < cerebellar cortex	Ependymal cells	5.14854861636551	Not_Available
CNTN5	3.66e-07	contactin 5	--	+--+	Filtered_Out	+	Labonte	0.823	0.0847664	1	dorsal lateral geniculate nucleus < dorsal lateral geneiculate nucleus < dorsal thalamus	Enteric neurons	4.74784998801108	0.584
ACTL8	6.06e-07	actin like 8	+-	Not_Available	Filtered_Out	-	Ramaker	0.832	0.0797226	1	globose nucleus < cerebellar nuclei	Not_Available	Not_Available	0.466
ARHGEF25	1.9e-06	Rho guanine nucleotide exchange factor 25	++	-+--	Not_Available	+	Labonte	0.839	0.0764417	1	VI paravermis < VI < Posterior Lobe < cerebellar hemispheres < cerebellar cortex	Peripheral sensory neurofilament neurons	2.86825843392875	0.292
ASXL3	2.06e-06	ASXL transcriptional regulator 3	--	---+	-+	-	Labonte	0.849	0.0712454	1	superior rostral gyrus < frontal lobe	Peripheral sensory non-peptidergic neurons	3.94108342751378	0.787
TMX2	1.49e-07	thioredoxin related transmembrane protein 2	--	-++-	Not_Available	-	Labonte	0.855	0.0681324	1	subthalamic nucleus < subthalamus	Sympathetic noradrenergic neurons	3.31975245299273	0.238
PSEN2	2.68e-06	presenilin 2	++	--+-	--	-	Ding	0.893	0.0490175	1	dorsal lateral geniculate nucleus < dorsal lateral geneiculate nucleus < dorsal thalamus	Sympathetic cholinergic neurons	2.82785966242627	0.438
ZNF35	4.66e-07	zinc finger protein 35	-+	+-+-	+-	+	Ding	0.895	0.0481922	1	zona incerta < ventral thalamus < thalamus	Sympathetic cholinergic neurons	2.42941816107446	0.151
TMEM161B	4.77e-14	transmembrane protein 161B	--	-++-	++	-	Labonte	0.9	0.0457981	1	VIIIB lateral hemisphere < VIIIB < Posterior Lobe < cerebellar hemispheres < cerebellar cortex	Hindbrain neurons	3.25705381699828	0.572
RAB3B	1.61e-06	RAB3B, member RAS oncogene family	++	+--+	--	-	Labonte	0.903	0.044261	1	nucleus of the diagonal band horizontal division < nucleus of the diagonal band < substantia innominata < basal forebrain	Sympathetic noradrenergic neurons	5.81980021903417	0.954
FAM120AOS	2.42e-06	family with sequence similarity 120A opposite strand	+-	+-++	Not_Available	-	Ramaker	0.911	0.0403865	1	caudal group of intralaminar nuclei < dorsal thalamus	Not_Available	Not_Available	0.504
CDH22	1.88e-07	cadherin 22	-+	+--+	-+	+	Labonte	0.917	0.037411	1	IV < anterior lobe of the vermis < vermis < cerebellar cortex	Cholinergic and monoaminergic neurons	4.79293229388837	0.324
HS6ST3	1.66e-08	heparan sulfate 6-O-sulfotransferase 3	+-	+---	+-	-	Ding	0.921	0.0358661	1	dorsal lateral geniculate nucleus < dorsal lateral geneiculate nucleus < dorsal thalamus	Spinal cord inhibitory neurons	3.85813019687383	0.72
HIST1H3I	6.38e-10	histone cluster 1 H3 family member i	++	Not_Available	Filtered_Out	+	Ramaker	0.928	0.0325351	1	V < anterior lobe of the vermis < vermis < cerebellar cortex	Satellite glia	3.24844635290804	0.451
ATP1A3	2.03e-06	ATPase Na+/K+ transporting subunit alpha 3	+-	-+--	--	-	Labonte	0.928	0.03247	1	dorsal lateral geniculate nucleus < dorsal lateral geneiculate nucleus < dorsal thalamus	Hindbrain neurons	4.6154834999877	0.602
SDK1	9.19e-09	sidekick cell adhesion molecule 1	++	++--	Filtered_Out	+	Labonte	0.935	0.0291214	1	CA3 field < hippocampal formation < limbic lobe	Peripheral sensory peptidergic neurons	2.66671939497139	0.705
ANKHD1-EIF4EBP3	2.53e-06	ANKHD1-EIF4EBP3 readthrough	--	--++	Not_Available	-	Ramaker	0.944	0.0249323	1	VIIIB lateral hemisphere < VIIIB < Posterior Lobe < cerebellar hemispheres < cerebellar cortex	Enteric neurons	3.36518049160504	Not_Available
NRG1	9.64e-10	neuregulin 1	--	-+++	-+	+	Ding	0.948	0.0230819	1	basal nucleus of meynert < substantia innominata < basal forebrain	Not_Available	Not_Available	0.928
HIST1H2BF	3.58e-08	histone cluster 1 H2B family member f	++	-+++	Filtered_Out	+	Labonte	0.949	0.0228547	1	central glial substance < myelencephalon < gray matter	Ependymal cells	3.28000311007773	Not_Available
PLCL1	7.79e-07	phospholipase C like 1 (inactive)	--	++-+	+-	-	Ramaker	0.949	0.0227428	1	inferior olivary complex < myelencephalon < gray matter	Oligodendrocytes	3.5006278468572	0.831
C7orf72	8.26e-07	spermatogenesis associated 48	++	Not_Available	Not_Available	-	Ramaker	0.949	0.0226548	1	Not_Available	Peripheral sensory non-peptidergic neurons	4.43276936085343	Not_Available
BTN3A2	3.96e-13	butyrophilin subfamily 3 member A2	-+	----	+-	+	Labonte	0.972	0.0121868	1	supraoptic nucleus < anterior hypothalamic region	Not_Available	Not_Available	0.845
PSORS1C1	1.74e-08	psoriasis susceptibility 1 candidate 1	-+	Missing_P_Values	Filtered_Out	-	Ramaker	0.99	0.0045436	1	temporal pole superior aspect < temporal pole < temporal lobe	Not_Available	Not_Available	0.0512
KIF15	3.68e-08	kinesin family member 15	+-	++-+	Filtered_Out	+	Labonte	0.99	0.00447157	1	lingual gyrus striate < lingual gyrus < occipital lobe	Oligodendrocyte precursor cells	5.64112714107512	0.953
MIER1	2.62e-06	MIER1 transcriptional regulator	++	+++-	Filtered_Out	+	Ramaker	0.994	0.00250005	1	globus pallidus external segment < globus pallidus < basal ganglia	Enteric neurons	3.30656856842405	0.398
HLA-DQB1	2.33e-07	major histocompatibility complex, class II, DQ beta 1	-+	-+--	Not_Available	-	Labonte	0.996	0.00178051	1	supraoptic nucleus < anterior hypothalamic region	Oligodendrocytes	5.45495155214386	0.989
PRR34	5.59e-08	PRR34 long non-coding RNA	++	+++-	Filtered_Out	+	Labonte	1	0	1	preoptic region < hypothalamus	Not_Available	Not_Available	0.233
DENND1A	1.54e-14	DENN domain containing 1A	+-	--++	-+	+	Labonte	1	0	1	basolateral nucleus < amygdala	Cholinergic and monoaminergic neurons	2.84876785804461	0.599
TENM2	2.77e-14	teneurin transmembrane protein 2	+-	+-+-	-+	-	Labonte	1	0	1	cuneus striate < cuneus < occipital lobe	Cholinergic and monoaminergic neurons	3.35455660793708	0.975
DRD2	5.35e-14	dopamine receptor D2	+-	+-+-	Not_Available	-	Labonte	1	0	1	substantia nigra pars compacta < substantia nigra	Telencephalon projecting inhibitory neurons	5.48879160941623	0.439
PCLO	6.57e-13	piccolo presynaptic cytomatrix protein	+-	+--+	Not_Available	-	Labonte	1	0	1	CA3 field < hippocampal formation < limbic lobe	Cholinergic and monoaminergic neurons	3.0594309138566	0.829
ZSCAN12	8.58e-11	zinc finger and SCAN domain containing 12	+-	+-++	Filtered_Out	-	Labonte	1	0	1	VIIIB lateral hemisphere < VIIIB < Posterior Lobe < cerebellar hemispheres < cerebellar cortex	Sympathetic cholinergic neurons	3.51776534571152	0.374
CHD6	1.38e-10	chromodomain helicase DNA binding protein 6	-+	+--+	+-	+	Labonte	1	0	1	central glial substance < myelencephalon < gray matter	Cholinergic and monoaminergic neurons	3.19207777428948	0.655
ZSCAN31	1.82e-10	zinc finger and SCAN domain containing 31	--	++-+	++	+	Ramaker	1	0	1	V lateral hemisphere < V < Anterior Lobe < cerebellar hemispheres < cerebellar cortex	Not_Available	Not_Available	0.551
ZNF445	3.53e-10	zinc finger protein 445	-+	--++	-+	-	Ding	1	0	1	dentate gyrus < hippocampal formation < limbic lobe	Enteric neurons	2.82039486606516	0.138
ZKSCAN7	5.11e-10	zinc finger with KRAB and SCAN domains 7	-+	--++	Filtered_Out	-	Labonte	1	0	1	IX < posterior lobe of the vermis < vermis < cerebellar cortex	Hindbrain neurons	4.64540988182165	0.788
LIN28B	6.57e-10	lin-28 homolog B	-+	---+	Filtered_Out	+	Labonte	1	0	1	preoptic region < hypothalamus	Cholinergic and monoaminergic neurons	3.59561227412821	0.913
PAX6	1.67e-09	paired box 6	++	+---	+-	+	Labonte	1	0	1	IX paravermis < IX < Posterior Lobe < cerebellar hemispheres < cerebellar cortex	Subcommissural organ hypendymal cells	3.87975115204495	0.825
TRMT61A	3.68e-09	tRNA methyltransferase 61A	++	+-+-	Not_Available	+	Ramaker	1	0	1	central glial substance < myelencephalon < gray matter	Sympathetic cholinergic neurons	4.17273728456568	0.267
XRCC3	3.79e-09	X-ray repair cross complementing 3	--	--++	Filtered_Out	-	Ramaker	1	0	1	IX < posterior lobe of the vermis < vermis < cerebellar cortex	Oligodendrocytes	3.9863850444926	0.396
AREL1	3.04e-08	apoptosis resistant E3 ubiquitin protein ligase 1	+-	+++-	++	-	Ramaker	1	0	1	V < anterior lobe of the vermis < vermis < cerebellar cortex	Sympathetic noradrenergic neurons	3.69940043835784	0.305
NKAPL	3.84e-08	NFKB activating protein like	-+	+--+	Filtered_Out	+	Labonte	1	0	1	principal sensory nucleus of trigeminal nerve < trigeminal nuclei < pontine tegmentum	Ependymal cells	5.08271211725339	0.311
ABT1	1.16e-07	activator of basal transcription 1	++	--++	+-	+	Labonte	1	0	1	VIIIB lateral hemisphere < VIIIB < Posterior Lobe < cerebellar hemispheres < cerebellar cortex	Sympathetic cholinergic neurons	3.52763677445576	0.116
HTT	8.85e-07	huntingtin	+-	---+	Not_Available	-	Ramaker	1	0	1	dorsal lateral geniculate nucleus < dorsal lateral geneiculate nucleus < dorsal thalamus	Cholinergic and monoaminergic neurons	2.63698335319815	0.321
ETFDH	1.44e-06	electron transfer flavoprotein dehydrogenase	--	+++-	-+	+	Labonte	1	0	1	globus pallidus internal segment < globus pallidus < basal ganglia	Sympathetic cholinergic neurons	4.06593704014729	0.678
RABEPK	1.56e-06	Rab9 effector protein with kelch motifs	-+	--++	-+	-	Ding	1	0	1	zona incerta < ventral thalamus < thalamus	Sympathetic cholinergic neurons	3.30391231298682	0.136
TOP1	1.66e-06	DNA topoisomerase I	--	+-++	-+	-	Labonte	1	0	1	VIIIA < posterior lobe of the vermis < vermis < cerebellar cortex	Enteric neurons	2.45826485904618	0.618
GINM1	2.54e-06	glycoprotein integral membrane 1	-+	++--	+-	+	Ding	1	0	1	corpus callosum < telencephalic commissures	Sympathetic noradrenergic neurons	4.30444805665209	0.416
C1QTNF7	2.61e-06	C1q and TNF related 7	-+	--+-	Filtered_Out	-	Labonte	1	0	1	central nucleus < amygdala	Sympathetic cholinergic neurons	5.94818233010013	0.915

## Sheet: Table S6
Supplementary Table S6. Across-study meta-analysis results from the sex-interaction model using data from all brain regions from both sexes.
gene_symbol	Howard_pvalue	gene_name	RamakerDir	LabonteDir	DingDir	meta_direction	min_p_study	meta_p	signed_log_meta	Bonferroni_meta_p	slim_region_location	cell_type_taxon	cell_type_taxon_zscore	DE_Prior_Rank
MANEA	1.88e-06	mannosidase endo-alpha	-++--+	++++++------	----+-++	+	Labonte	1.81e-06	5.74231	0.000487	lateral group of nuclei dorsal division < lateral group of nuclei < dorsal thalamus	Hindbrain neurons	3.83091357174874	0.87
UBE2M	8.89e-07	ubiquitin conjugating enzyme E2 M	++-++-	-+----++++++	+----+-+	-	Labonte	2.49e-06	5.60374	0.00067	parolfactory gyri < frontal lobe	Peripheral sensory neurofilament neurons	3.17743122694966	Not_Available
TMEM106B	1.22e-12	transmembrane protein 106B	--+--+	++++++------	--+-+-++	+	Labonte	3.62e-05	4.44111	0.00974	reticular nucleus of thalamus < ventral thalamus	Cholinergic and monoaminergic neurons	3.26841697346521	0.857
CKB	1.76e-08	creatine kinase B	++-++-	++----++++++	-+++-++-	-	Labonte	3.79e-05	4.42124	0.0102	dorsal lateral geniculate nucleus < dorsal lateral geneiculate nucleus < dorsal thalamus	Peripheral sensory neurofilament neurons	2.2233114665496	0.864
LST1	5.42e-09	leukocyte specific transcript 1	----+-	+-++++++++++	-----+++	-	Ding	6.8e-05	4.16744	0.0183	substantia nigra pars reticulata < substantia nigra	Not_Available	Not_Available	0.765
ASXL3	2.06e-06	ASXL transcriptional regulator 3	--+--+	------+++--+	++-+--++	-	Labonte	8.72e-05	4.05955	0.0235	superior rostral gyrus < frontal lobe	Peripheral sensory non-peptidergic neurons	3.94108342751378	0.787
SAMD5	1.21e-08	sterile alpha motif domain containing 5	----+-	----------++	--++--+-	-	Labonte	0.000232	3.63469	0.0624	locus ceruleus < pontine tegmentum	Enteric neurons	3.41099224324459	0.882
ITPR3	1.55e-06	inositol 1,4,5-trisphosphate receptor type 3	+++-+-	++--+-++++++	Filtered_Out	-	Labonte	0.000385	3.41467	0.104	supraoptic nucleus < anterior hypothalamic region	Satellite glia	4.27437577594778	0.733
CRB1	2.5e-07	crumbs cell polarity complex component 1	+-+--+	+++-++----+-	+++-+-++	+	Ding	0.00101	2.99781	0.27	central glial substance < myelencephalon < gray matter	Cholinergic and monoaminergic neurons	5.4162160540302	0.623
ZC3H7B	2.91e-08	zinc finger CCCH-type containing 7B	++-+++	------++++-+	++-+++--	-	Ding	0.0011	2.96019	0.295	pontine nuclei < basal part of pons	Sympathetic cholinergic neurons	2.36603288386083	0.183
MR1	6.25e-08	major histocompatibility complex, class I-related	++++++	++++-+------	---+-+++	+	Ramaker	0.00111	2.95493	0.298	central glial substance < myelencephalon < gray matter	Choroid epithelial cells	3.9352029346417	0.814
KDM3A	1.76e-09	lysine demethylase 3A	--++--	+++-++----+-	Not_Available	+	Labonte	0.00133	2.87685	0.357	globus pallidus internal segment < globus pallidus < basal ganglia	Ependymal cells	3.59907718503345	0.316
KMT2A	1.28e-07	lysine methyltransferase 2A	--+--+	----+-+---++	++++--+-	+	Ding	0.00146	2.83492	0.393	VIIIB lateral hemisphere < VIIIB < Posterior Lobe < cerebellar hemispheres < cerebellar cortex	Cholinergic and monoaminergic neurons	3.17745070473879	0.42
ZKSCAN8	2.01e-13	zinc finger with KRAB and SCAN domains 8	-++--+	+++-++-----+	Filtered_Out	+	Labonte	0.00152	2.81836	0.409	globus pallidus external segment < globus pallidus < basal ganglia	Hindbrain neurons	4.10962598131774	0.45
ACVR1B	5.28e-07	activin A receptor type 1B	++++-+	---+----++++	+++++---	+	Ramaker	0.00162	2.79019	0.436	CA3 field < hippocampal formation < limbic lobe	Cholinergic and monoaminergic neurons	3.23201938751616	0.523
CAMKK2	1.88e-06	calcium/calmodulin dependent protein kinase kinase 2	++++--	-+-++-++++++	+++-----	+	Ding	0.00178	2.74985	0.479	IX paravermis < IX < Posterior Lobe < cerebellar hemispheres < cerebellar cortex	Telencephalon projecting excitatory neurons	4.56797675895	0.565
MGAT4C	1.22e-06	MGAT4 family member C	--++-+	++---+------	--++--++	+	Labonte	0.00203	2.69303	0.545	dorsal motor nucleus of the vagus < myelencephalon < gray matter	Cholinergic and monoaminergic neurons	3.66053389443231	0.272
CDH22	1.88e-07	cadherin 22	+--++-	+---+-++++-+	++-+--++	-	Labonte	0.00212	2.67379	0.57	IV < anterior lobe of the vermis < vermis < cerebellar cortex	Cholinergic and monoaminergic neurons	4.79293229388837	0.324
EXT1	1.2e-06	exostosin glycosyltransferase 1	--++-+	----+-+++---	+++++--+	-	Labonte	0.00217	2.66337	0.584	CA1 field < hippocampal formation < limbic lobe	Ependymal cells	3.69044701771994	0.81
HIST1H2BN	6.9e-17	histone cluster 1 H2B family member n	----+-	------++++++	Filtered_Out	-	Labonte	0.00229	2.6408	0.615	III paravermis < III < Anterior Lobe < cerebellar hemispheres < cerebellar cortex	Non-glutamatergic neuroblasts	4.23101334443968	0.121
DENND1A	1.54e-14	DENN domain containing 1A	++-+-+	------++++++	-+-+--+-	-	Labonte	0.00233	2.6326	0.627	basolateral nucleus < amygdala	Cholinergic and monoaminergic neurons	2.84876785804461	0.599
C1QTNF7	2.61e-06	C1q and TNF related 7	---++-	------+++-+-	Filtered_Out	-	Ramaker	0.00237	2.62616	0.636	central nucleus < amygdala	Sympathetic cholinergic neurons	5.94818233010013	0.915
RERE	1.43e-11	arginine-glutamic acid dipeptide repeats	++++-+	------++++++	++++-+--	+	Ding	0.00247	2.60676	0.665	V lateral hemisphere < V < Anterior Lobe < cerebellar hemispheres < cerebellar cortex	Sympathetic cholinergic neurons	2.97042255583533	0.53
PHF2	2.32e-06	PHD finger protein 2	-++---	--+-+-++++++	+++-----	+	Ding	0.00287	2.54239	0.772	central glial substance < myelencephalon < gray matter	Enteric neurons	3.35069240040798	0.125
PSORS1C1	1.74e-08	psoriasis susceptibility 1 candidate 1	+---+-	Missing_P_Values	Filtered_Out	+	Ramaker	0.00292	2.53458	0.786	temporal pole superior aspect < temporal pole < temporal lobe	Not_Available	Not_Available	0.0512
SEMA6D	4.1e-09	semaphorin 6D	--++--	-++-+-----++	+-++-++-	+	Labonte	0.00335	2.47522	0.901	substantia nigra pars compacta < substantia nigra	Sympathetic cholinergic neurons	3.0507872490882	0.981
MEGF11	1.78e-10	multiple EGF like domains 11	+++--+	+++-++++--+-	Filtered_Out	+	Ramaker	0.00578	2.23806	1	lateral mammillary nucleus < mammillary body < mammillary region	Oligodendrocyte precursor cells	3.17340914325478	0.84
HS6ST3	1.66e-08	heparan sulfate 6-O-sulfotransferase 3	++++-+	-+-++-+++---	-++----+	+	Ding	0.00634	2.19807	1	dorsal lateral geniculate nucleus < dorsal lateral geneiculate nucleus < dorsal thalamus	Spinal cord inhibitory neurons	3.85813019687383	0.72
MYRF	1.68e-08	myelin regulatory factor	--+-+-	-+++++---+++	--+-+-++	-	Ding	0.00726	2.13931	1	corpus callosum < telencephalic commissures	Oligodendrocytes	6.01454099812577	0.801
GPC5	1.35e-07	glypican 5	+++--+	++++-+-----+	++--+-++	+	Labonte	0.0077	2.11377	1	pontine nuclei < basal part of pons	Peripheral sensory non-peptidergic neurons	4.29845432769986	0.768
FADS1	1.25e-07	fatty acid desaturase 1	+-+---	+++-++------	--+++-++	+	Labonte	0.0082	2.08601	1	central glial substance < myelencephalon < gray matter	Satellite glia	2.64161538223522	0.866
SPRY2	8.26e-07	sprouty RTK signaling antagonist 2	+-----	-----------+	++--+---	-	Labonte	0.00839	2.0761	1	IX paravermis < IX < Posterior Lobe < cerebellar hemispheres < cerebellar cortex	Enteric neurons	3.47774007250763	0.938
ARHGEF25	1.9e-06	Rho guanine nucleotide exchange factor 25	++-+++	+----+++++--	Not_Available	-	Labonte	0.0085	2.07061	1	VI paravermis < VI < Posterior Lobe < cerebellar hemispheres < cerebellar cortex	Peripheral sensory neurofilament neurons	2.86825843392875	0.292
ZNF638	1.83e-07	zinc finger protein 638	--+---	+++-+-+---+-	Not_Available	+	Labonte	0.00943	2.02542	1	VIIIB lateral hemisphere < VIIIB < Posterior Lobe < cerebellar hemispheres < cerebellar cortex	Not_Available	Not_Available	0.685
PLA2R1	3.98e-07	phospholipase A2 receptor 1	----++	--+--++++-++	Filtered_Out	-	Labonte	0.0103	1.98818	1	IV lateral hemisphere < IV < Anterior Lobe < cerebellar hemispheres < cerebellar cortex	Vascular smooth muscle cells	3.97582009590131	0.687
VRK2	9.97e-09	VRK serine/threonine kinase 2	----+-	++++++---+++	--+-++-+	-	Ding	0.011	1.95985	1	corpus callosum < telencephalic commissures	Microglia	4.24111531018962	0.546
SGCZ	9.76e-10	sarcoglycan zeta	--++-+	------++++++	Filtered_Out	-	Labonte	0.011	1.95713	1	ventromedial hypothalamic nucleus < tuberal region	Enteric neurons	2.99594245710222	0.271
RABEPK	1.56e-06	Rab9 effector protein with kelch motifs	+--++-	-++---++++++	------++	-	Ding	0.0123	1.90872	1	zona incerta < ventral thalamus < thalamus	Sympathetic cholinergic neurons	3.30391231298682	0.136
RBFOX1	6.09e-17	RNA binding fox-1 homolog 1	++++-+	---++++++++-	+++---+-	+	Ding	0.0148	1.83052	1	dentate gyrus < hippocampal formation < limbic lobe	Peripheral sensory non-peptidergic neurons	3.48888258302817	0.717
ZNF536	1.62e-06	zinc finger protein 536	----+-	-+++++---+++	--+-++-+	-	Ramaker	0.015	1.82415	1	corpus callosum < telencephalic commissures	Telencephalon inhibitory interneurons	2.84477685813301	0.527
HLA-B	4.33e-11	major histocompatibility complex, class I, B	+--++-	++++++++++++	+-+-+-+-	-	Ding	0.0182	1.74071	1	supraoptic nucleus < anterior hypothalamic region	Not_Available	Not_Available	0.771
EMILIN3	3.37e-09	elastin microfibril interfacer 3	++++++	------++++-+	-+-+--+-	+	Ding	0.019	1.72239	1	cuneus striate < cuneus < occipital lobe	Peripheral sensory peptidergic neurons	3.998151794001	0.351
HSPA1A	8.13e-08	heat shock protein family A (Hsp70) member 1A	------	--+-++------	--+--+-+	+	Labonte	0.0198	1.70437	1	corpus callosum < telencephalic commissures	Enteric glia	5.18641512450258	0.983
PCDH9	3.53e-10	protocadherin 9	--+--+	-++++------+	-+++++++	+	Ding	0.0206	1.68565	1	corpus callosum < telencephalic commissures	Oligodendrocytes	3.84835815637682	0.94
ZNF184	3.34e-08	zinc finger protein 184	++++--	------+-+---	++-+----	+	Labonte	0.0221	1.65516	1	CA1 field < hippocampal formation < limbic lobe	Non-glutamatergic neuroblasts	3.28351880097876	0.368
RFTN2	5.41e-07	raftlin family member 2	------	++++++------	--+-++++	-	Ramaker	0.0227	1.64402	1	corpus callosum < telencephalic commissures	Enteric glia	3.28226436108575	0.444
ANKS1B	1.5e-06	ankyrin repeat and sterile alpha motif domain containing 1B	-+++-+	------++--++	---+++++	-	Ding	0.0231	1.63548	1	CA1 field < hippocampal formation < limbic lobe	Oligodendrocytes	3.62757275479769	0.695
ZDHHC21	7.5e-09	zinc finger DHHC-type containing 21	++++-+	-+---+------	----++--	+	Ding	0.0238	1.62401	1	VIIIB lateral hemisphere < VIIIB < Posterior Lobe < cerebellar hemispheres < cerebellar cortex	Peripheral sensory neurofilament neurons	2.82392946322424	0.752
KIAA1143	5e-07	KIAA1143	-++---	++++++-++---	---+++-+	+	Labonte	0.0242	1.61658	1	locus ceruleus < pontine tegmentum	Sympathetic noradrenergic neurons	3.10909852231817	0.409
EPHB2	1.04e-06	EPH receptor B2	---+--	---+++--+---	++++----	+	Ding	0.0251	1.60016	1	corpus callosum < telencephalic commissures	Enteric glia	3.17103218033794	0.805
ZNF165	1.95e-12	zinc finger protein 165	-+-+++	--+---++++++	Filtered_Out	-	Labonte	0.0253	1.59647	1	dentate nucleus < cerebellar nuclei	Not_Available	Not_Available	0.958
BAG5	9.18e-07	BCL2 associated athanogene 5	-+++--	-+++++------	---+-+--	+	Ding	0.0255	1.59337	1	VIIIB lateral hemisphere < VIIIB < Posterior Lobe < cerebellar hemispheres < cerebellar cortex	Sympathetic cholinergic neurons	3.08399659801482	0.595
PPP6C	1.1e-06	protein phosphatase 6 catalytic subunit	++++-+	++++-+------	----+--+	+	Ding	0.0267	1.57382	1	reticular nucleus of thalamus < ventral thalamus	Sympathetic cholinergic neurons	2.94432522454954	0.577
C16orf45	1.86e-09	BMERB Domain Containing 1	++-++-	---+-+++++--	---++--+	-	Labonte	0.0287	1.5422	1	dentate gyrus < hippocampal formation < limbic lobe	Cholinergic and monoaminergic neurons	2.31248811378339	0.584
VPS41	1.94e-06	VPS41 subunit of HOPS complex	-+++-+	++-+-+--+---	-+--++-+	-	Ding	0.0299	1.52453	1	fusiform gyrus lateral bank of gyrus < fusiform gyrus < temporal lobe	Peripheral sensory neurofilament neurons	3.86058381099991	0.376
LTBP3	8.14e-07	latent transforming growth factor beta binding protein 3	----+-	----+-++-+++	+-++--++	+	Ding	0.0321	1.49349	1	central glial substance < myelencephalon < gray matter	Choroid epithelial cells	4.40627315983146	0.827
ADCK3	1.43e-08	coenzyme Q8A	++++--	+++++---+-+-	+-+-----	+	Ding	0.0331	1.47998	1	V lateral hemisphere < V < Anterior Lobe < cerebellar hemispheres < cerebellar cortex	Sympathetic noradrenergic neurons	3.10916895544605	Not_Available
RPS6KL1	1.01e-07	ribosomal protein S6 kinase like 1	+--++-	----+-++++++	--+++-+-	-	Labonte	0.0338	1.471	1	V < anterior lobe of the vermis < vermis < cerebellar cortex	Sympathetic noradrenergic neurons	3.20011359192157	0.242
SORBS3	4.46e-08	sorbin and SH3 domain containing 3	++--+-	----+-++++++	+-++-++-	-	Ding	0.0361	1.44192	1	cuneate nucleus < myelencephalon < gray matter	Choroid epithelial cells	2.69134398604954	0.407
MIER1	2.62e-06	MIER1 transcriptional regulator	-++-+-	++++++----+-	Filtered_Out	+	Labonte	0.0366	1.43662	1	globus pallidus external segment < globus pallidus < basal ganglia	Enteric neurons	3.30656856842405	0.398
FAM172A	7.75e-10	family with sequence similarity 172 member A	-++--+	++-+-++-+-+-	Not_Available	+	Ramaker	0.0393	1.40534	1	VIIIB lateral hemisphere < VIIIB < Posterior Lobe < cerebellar hemispheres < cerebellar cortex	Peripheral sensory non-peptidergic neurons	2.68221919989064	0.505
PCNP	2.33e-07	PEST proteolytic signal containing nuclear protein	-+++-+	++-+-+-+-+-+	----+--+	-	Ding	0.0396	1.40188	1	globus pallidus external segment < globus pallidus < basal ganglia	Enteric neurons	4.12396423066094	0.406
PLCL1	7.79e-07	phospholipase C like 1 (inactive)	--+---	++++++-----+	--+----+	+	Labonte	0.0417	1.37943	1	inferior olivary complex < myelencephalon < gray matter	Oligodendrocytes	3.5006278468572	0.831
RTN1	1.71e-08	reticulon 1	++++-+	++-+-+-+++-+	-+---+-+	-	Ding	0.0446	1.35019	1	superior rostral gyrus < frontal lobe	Sympathetic noradrenergic neurons	4.27437476304621	0.963
AREL1	3.04e-08	apoptosis resistant E3 ubiquitin protein ligase 1	++++-+	----++----+-	-++++-+-	+	Ding	0.0449	1.34753	1	V < anterior lobe of the vermis < vermis < cerebellar cortex	Sympathetic noradrenergic neurons	3.69940043835784	0.305
ASCC3	8.91e-08	activating signal cointegrator 1 complex subunit 3	+++--+	+++---------	-++-++++	+	Ramaker	0.0458	1.33891	1	dentate gyrus < hippocampal formation < limbic lobe	Enteric neurons	2.8330673764006	0.774
CTNND1	7.75e-08	catenin delta 1	-++--+	----+-+-+--+	--+--+--	-	Ding	0.0502	1.29892	1	central glial substance < myelencephalon < gray matter	Peripheral sensory non-peptidergic neurons	3.04181193393998	Not_Available
SLC30A9	2.62e-07	solute carrier family 30 member 9	-+++-+	++++-+--+---	++-----+	+	Labonte	0.0511	1.2916	1	lateral mammillary nucleus < mammillary body < mammillary region	Cholinergic and monoaminergic neurons	2.53826229017514	0.345
PCDHA6	6.79e-07	protocadherin alpha 6	++++-+	+-++++------	Filtered_Out	+	Ramaker	0.0513	1.29011	1	VIIIB lateral hemisphere < VIIIB < Posterior Lobe < cerebellar hemispheres < cerebellar cortex	Cholinergic and monoaminergic neurons	5.12142141974706	0.054
C11orf31	5.11e-07	selenoprotein H	+--++-	--+++++++--+	+-----+-	-	Labonte	0.0521	1.28348	1	superior temporal gyrus lateral bank of gyrus < superior temporal gyrus < temporal lobe	Sympathetic cholinergic neurons	2.47081378820764	Not_Available
MARK3	2.68e-07	microtubule affinity regulating kinase 3	+-+++-	+-+-+-+---+-	+-+++-+-	+	Labonte	0.0521	1.28322	1	III paravermis < III < Anterior Lobe < cerebellar hemispheres < cerebellar cortex	Peripheral sensory neurofilament neurons	2.27828077755344	0.125
CELF4	8.75e-10	CUGBP Elav-like family member 4	++--++	+------+++--	-+--+--+	-	Ding	0.0554	1.25683	1	dentate gyrus < hippocampal formation < limbic lobe	Cholinergic and monoaminergic neurons	3.48238762624301	0.739
TOPAZ1	3.6e-07	testis and ovary specific PAZ domain containing 1	-+++-+	++++++---+++	Not_Available	+	Labonte	0.06	1.22188	1	CA1 field < hippocampal formation < limbic lobe	Peripheral sensory non-peptidergic neurons	4.72309099499653	Not_Available
HIST1H2BF	3.58e-08	histone cluster 1 H2B family member f	-+-+++	++++-+++++++	Filtered_Out	-	Labonte	0.0611	1.21367	1	central glial substance < myelencephalon < gray matter	Ependymal cells	3.28000311007773	Not_Available
TCF4	4.55e-16	transcription factor 4	+-+-++	-+--+---+---	+-+++-++	+	Labonte	0.0613	1.21226	1	VIIB < posterior lobe of the vermis < vermis < cerebellar cortex	Telencephalon inhibitory interneurons	3.77388307459323	0.968
STK19	7.06e-07	serine/threonine kinase 19	+---+-	-------+-++-	+--++-++	-	Ding	0.0682	1.16605	1	VIIIB paravermis < VIIIB < Posterior Lobe < cerebellar hemispheres < cerebellar cortex	Sympathetic cholinergic neurons	3.45701413647564	0.0751
SF3B1	1.78e-08	splicing factor 3b subunit 1	--+--+	+++-+++---+-	+-+-++-+	+	Ding	0.0708	1.14999	1	corpus callosum < telencephalic commissures	Enteric neurons	2.7602558536192	0.542
CNTNAP5	3.89e-09	contactin associated protein like 5	-++--+	-+-+--++++++	Filtered_Out	-	Labonte	0.072	1.1428	1	lateral group of nuclei dorsal division < lateral group of nuclei < dorsal thalamus	Enteric neurons	2.75891103538495	0.391
BAD	1.35e-06	BCL2 associated agonist of cell death	---++-	+++++--+++-+	--------	-	Labonte	0.0746	1.12724	1	superior rostral gyrus < frontal lobe	Sympathetic cholinergic neurons	4.23641507854015	0.264
HARS	2.1e-07	histidyl-tRNA synthetase	++-+--	+-+---++++++	++++-++-	+	Ding	0.075	1.12494	1	dorsal lateral geniculate nucleus < dorsal lateral geneiculate nucleus < dorsal thalamus	Sympathetic noradrenergic neurons	3.50987465853632	0.113
BCHE	2.39e-07	butyrylcholinesterase	------	++++++----+-	-+--++++	+	Labonte	0.0808	1.09259	1	lateral group of nuclei dorsal division < lateral group of nuclei < dorsal thalamus	Enteric neurons	4.87376600228417	0.992
CCS	2.3e-06	copper chaperone for superoxide dismutase	+---+-	--+--+++++++	+++-+++-	-	Labonte	0.0869	1.06086	1	zona incerta < ventral thalamus < thalamus	Sympathetic cholinergic neurons	3.02968969462692	0.214
CABP1	1.01e-08	calcium binding protein 1	++-++-	-+----++++-+	++++----	+	Labonte	0.0887	1.05192	1	postcentral gyrus bank of the central sulcus < postcentral gyrus < parietal lobe	Not_Available	Not_Available	0.769
ZKSCAN4	7.51e-14	zinc finger with KRAB and SCAN domains 4	-++--+	+++--++-+++-	+---++-+	-	Ding	0.0912	1.03981	1	dentate gyrus < hippocampal formation < limbic lobe	Not_Available	Not_Available	0.353
POGZ	3.16e-07	pogo transposable element derived with ZNF domain	--+--+	--+-+-+---++	--++++--	+	Ding	0.0921	1.0356	1	corpus callosum < telencephalic commissures	Enteric neurons	2.55794199138711	0.0413
RFWD2	7e-09	COP1 E3 ubiquitin ligase	++++--	-++--++++-+-	+--++---	+	Ramaker	0.0952	1.02135	1	dentate gyrus < hippocampal formation < limbic lobe	Peripheral sensory neurofilament neurons	2.97425684266462	0.202
USP3	2.49e-06	ubiquitin specific peptidase 3	--+---	+++-++------	---++-+-	+	Labonte	0.097	1.01338	1	V lateral hemisphere < V < Anterior Lobe < cerebellar hemispheres < cerebellar cortex	Enteric neurons	3.21797612618307	0.564
FH	1.47e-06	fumarate hydratase	++++--	++++-++++---	-+--+--+	+	Ding	0.0972	1.01241	1	dentate gyrus < hippocampal formation < limbic lobe	Sympathetic cholinergic neurons	3.39436911319744	0.609
YLPM1	3.52e-10	YLP motif containing 1	-++---	----+-+--+++	Not_Available	-	Labonte	0.103	0.985541	1	dentate gyrus < hippocampal formation < limbic lobe	Cholinergic and monoaminergic neurons	2.74398735586121	0.157
STAU1	1.34e-06	staufen double-stranded RNA binding protein 1	++++--	+-+++-++++++	++-+-+--	+	Ding	0.106	0.976538	1	motor nucleus of trigeminal nerve < trigeminal nuclei < pontine tegmentum	Cholinergic and monoaminergic neurons	2.27957428896524	0.258
TRAF3	3.17e-07	TNF receptor associated factor 3	+--+++	-------++---	+-+-----	+	Labonte	0.106	0.972999	1	central glial substance < myelencephalon < gray matter	Hindbrain neurons	2.9800683009023	0.428
EYS	1.32e-06	eyes shut homolog	+-+-++	+--++-+++---	Not_Available	-	Labonte	0.11	0.958852	1	VIIIB lateral hemisphere < VIIIB < Posterior Lobe < cerebellar hemispheres < cerebellar cortex	Not_Available	Not_Available	0.00999
DCDC1	7.46e-09	doublecortin domain containing 1	+-+-++	+++++++---+-	Filtered_Out	+	Labonte	0.111	0.953634	1	central glial substance < myelencephalon < gray matter	Not_Available	Not_Available	Not_Available
DCDC5	2.49e-09	doublecortin domain containing 1	+-+-++	+++++++---+-	Filtered_Out	+	Labonte	0.111	0.953634	1	central glial substance < myelencephalon < gray matter	Not_Available	Not_Available	0.306
PSORS1C2	2.98e-07	psoriasis susceptibility 1 candidate 2	++-+--	Not_Available	Filtered_Out	+	Ramaker	0.112	0.951952	1	lateral parabrachial nucleus < pontine tegmentum	Vascular endothelial cells	5.0468346698786	0.622
HARS2	1.35e-06	histidyl-tRNA synthetase 2, mitochondrial	++++-+	+++-++-++-+-	++-+--+-	+	Ding	0.117	0.931546	1	VIIIB lateral hemisphere < VIIIB < Posterior Lobe < cerebellar hemispheres < cerebellar cortex	Cholinergic and monoaminergic neurons	2.17146476079399	0.143
TCAIM	1.4e-07	T cell activation inhibitor, mitochondrial	-+++-+	-++--+++--++	-+++-+-+	+	Ramaker	0.119	0.923433	1	III paravermis < III < Anterior Lobe < cerebellar hemispheres < cerebellar cortex	Peripheral sensory neurofilament neurons	3.06888058391449	0.608
CCDC36	6.57e-07	coiled-coil domain containing 36	---+++	+++-+--+-++-	Filtered_Out	-	Labonte	0.124	0.905315	1	globose nucleus < cerebellar nuclei	Spinal cord inhibitory neurons	2.89073800123078	0.054
SLC4A9	2.66e-06	solute carrier family 4 member 9	----+-	-++-++---+++	Filtered_Out	+	Labonte	0.125	0.902866	1	principal sensory nucleus of trigeminal nerve < trigeminal nuclei < pontine tegmentum	Hindbrain neurons	4.77984052043041	0.393
PQLC2L	7.05e-09	PQ loop repeat containing 2 like	++++--	--+--+----++	Filtered_Out	+	Labonte	0.14	0.855163	1	dorsal lateral geniculate nucleus < dorsal lateral geneiculate nucleus < dorsal thalamus	Not_Available	Not_Available	0.761
ZCCHC7	4.19e-12	zinc finger CCHC-type containing 7	+++---	+-----++++++	+-++++++	-	Ding	0.141	0.850572	1	dentate gyrus < hippocampal formation < limbic lobe	Hindbrain neurons	3.13901441237523	0.646
BEND4	1.3e-07	BEN domain containing 4	--++-+	---+--------	Not_Available	+	Labonte	0.142	0.848079	1	substantia nigra pars compacta < substantia nigra	Cholinergic and monoaminergic neurons	3.2158369602427	0.855
TMX2	1.49e-07	thioredoxin related transmembrane protein 2	+-++--	++++-+---++-	Not_Available	+	Ramaker	0.144	0.842381	1	subthalamic nucleus < subthalamus	Sympathetic noradrenergic neurons	3.31975245299273	0.238
TMEM258	5.55e-07	transmembrane protein 258	----+-	+++-+++++++-	--+-+-+-	-	Ding	0.15	0.822472	1	corpus callosum < telencephalic commissures	Sympathetic noradrenergic neurons	4.05633443300144	0.218
NOX4	1.16e-06	NADPH oxidase 4	+-+-+-	+++++++++-++	Filtered_Out	+	Labonte	0.153	0.816076	1	abducens nucleus < pontine tegmentum	Enteric neurons	4.55638009065575	0.906
SCYL1	6.11e-08	SCY1 like pseudokinase 1	+++++-	++++--++++-+	-+-+--+-	-	Labonte	0.154	0.81336	1	dorsal lateral geniculate nucleus < dorsal lateral geneiculate nucleus < dorsal thalamus	Sympathetic cholinergic neurons	2.96996663171946	0.207
BAZ2B	1.32e-07	bromodomain adjacent to zinc finger domain 2B	----+-	+-+-+++---++	--+++---	+	Labonte	0.154	0.8124	1	corpus callosum < telencephalic commissures	Enteric neurons	3.13509874745176	0.588
FADS2	1.94e-08	fatty acid desaturase 2	+-+---	+-+-++------	+-------	+	Ding	0.157	0.803672	1	central glial substance < myelencephalon < gray matter	Satellite glia	5.30636788248189	0.768
ETFDH	1.44e-06	electron transfer flavoprotein dehydrogenase	+-+--+	+++-+++---+-	+--+-+++	+	Ding	0.166	0.780197	1	globus pallidus internal segment < globus pallidus < basal ganglia	Sympathetic cholinergic neurons	4.06593704014729	0.678
CHD6	1.38e-10	chromodomain helicase DNA binding protein 6	--+-++	+++++-++++-+	+++++--+	+	Ding	0.166	0.779848	1	central glial substance < myelencephalon < gray matter	Cholinergic and monoaminergic neurons	3.19207777428948	0.655
FAM120A	3.67e-08	family with sequence similarity 120A	-+---+	------+-+-++	++-+-+-+	+	Labonte	0.173	0.76124	1	inferior olivary complex < myelencephalon < gray matter	Enteric neurons	2.57443704514341	0.649
CDH9	9.7e-07	cadherin 9	-+++-+	+----++++-+-	++---+++	-	Labonte	0.173	0.761189	1	dentate gyrus < hippocampal formation < limbic lobe	Dentate gyrus granule neurons	3.53243921491756	0.0139
KLC1	2.46e-10	kinesin light chain 1	++-+--	+++-++--+-+-	---+-+++	+	Ding	0.174	0.758711	1	corpus callosum < telencephalic commissures	Sympathetic cholinergic neurons	2.98086183940725	0.629
AP3B1	3.15e-07	adaptor related protein complex 3 subunit beta 1	--+-+-	++++++---+++	--+--+--	+	Ding	0.175	0.757283	1	corpus callosum < telencephalic commissures	Sympathetic noradrenergic neurons	2.41682075189858	0.379
METTL9	1.74e-10	methyltransferase like 9	++++-+	++++-++-+-++	-+++-+++	-	Ding	0.176	0.755696	1	body of the caudate nucleus < caudate nucleus < striatum < basal ganglia	Schwann cells	3.07976530243268	0.218
IGSF6	1.56e-09	immunoglobulin superfamily member 6	----++	++++-+++++++	Filtered_Out	-	Labonte	0.181	0.74161	1	substantia nigra pars reticulata < substantia nigra	Perivascular macrophages	5.69320947447033	0.904
MOB4	6.09e-07	MOB family member 4, phocein	-+++-+	++++-+------	Not_Available	+	Ramaker	0.182	0.739846	1	medial geniculate complex < dorsal thalamus	Sympathetic noradrenergic neurons	2.82015204088842	Not_Available
LRP1B	2.73e-09	LDL receptor related protein 1B	+++--+	++------+--+	-+-++++-	+	Ramaker	0.185	0.732762	1	parolfactory gyri < frontal lobe	Dentate gyrus granule neurons	3.14664401885536	0.865
PPID	2.41e-06	peptidylprolyl isomerase D	--++--	+++++++-++--	----+--+	-	Ding	0.189	0.723571	1	subthalamic nucleus < subthalamus	Sympathetic noradrenergic neurons	4.06860690350549	0.116
ZNF322	3.72e-07	zinc finger protein 322	-+++-+	--++---+++--	+++++-++	+	Ramaker	0.193	0.714658	1	zona incerta < ventral thalamus < thalamus	Cholinergic and monoaminergic neurons	2.88376454481502	0.256
PRR16	1.19e-06	proline rich 16	++++--	-++-+------+	Filtered_Out	+	Ramaker	0.194	0.711126	1	VIIIB lateral hemisphere < VIIIB < Posterior Lobe < cerebellar hemispheres < cerebellar cortex	Spinal cord excitatory neurons	2.86295065837097	0.87
CSMD1	3.31e-07	CUB and Sushi multiple domains 1	-+++-+	-+----+++-++	+-++----	+	Ding	0.195	0.710016	1	dentate gyrus < hippocampal formation < limbic lobe	Peripheral sensory non-peptidergic neurons	3.54623054897492	0.832
TMEM42	4.87e-07	transmembrane protein 42	+--++-	++++++-+++++	Not_Available	+	Labonte	0.199	0.70093	1	corpus callosum < telencephalic commissures	Peripheral sensory non-peptidergic neurons	2.85212076708556	0.325
DLST	8.87e-10	dihydrolipoamide S-succinyltransferase	++++--	--+-+++---++	Not_Available	+	Ramaker	0.2	0.698039	1	dorsal lateral geniculate nucleus < dorsal lateral geneiculate nucleus < dorsal thalamus	Peripheral sensory neurofilament neurons	4.18562972777196	0.26
FNIP2	7.22e-07	folliculin interacting protein 2	--++-+	-+-++---+---	Not_Available	+	Labonte	0.206	0.685225	1	corpus callosum < telencephalic commissures	Sympathetic cholinergic neurons	2.74557029806866	0.742
GTF2IRD1	2.15e-08	GTF2I repeat domain containing 1	----+-	+-----++++++	-++++-+-	-	Labonte	0.208	0.682171	1	dorsal lateral geniculate nucleus < dorsal lateral geneiculate nucleus < dorsal thalamus	Enteric neurons	3.45766991804651	0.528
PCDHA3	1.06e-07	protocadherin alpha 3	-++--+	++++--+-+-++	Filtered_Out	+	Labonte	0.215	0.666807	1	midbrain raphe nuclei < midbrain tegmentum	Cholinergic and monoaminergic neurons	3.76612977790557	0.0941
RHOBTB1	1.57e-06	Rho related BTB domain containing 1	---+++	++++++--+-++	+-------	-	Ding	0.217	0.664281	1	central glial substance < myelencephalon < gray matter	Pericytes	3.79887133588337	0.884
MAP9	7.15e-07	microtubule associated protein 9	++++-+	++-+-+------	-++-++++	-	Ding	0.222	0.654473	1	medial mammillary nucleus < mammillary body < mammillary region	Cholinergic and monoaminergic neurons	2.81388160029267	0.931
CTNNA3	1.69e-10	catenin alpha 3	----+-	-+++++---+++	Filtered_Out	+	Labonte	0.233	0.632484	1	corpus callosum < telencephalic commissures	Schwann cells	4.05876404985967	0.707
RHOA	7.1e-07	ras homolog family member A	-++++-	-+++++++-+++	+-+-++-+	-	Ding	0.235	0.629189	1	corpus callosum < telencephalic commissures	Sympathetic noradrenergic neurons	2.68918059819945	0.68
CHMP3	4e-07	charged multivesicular body protein 3	++++-+	++++--+++++-	-+---+++	-	Ding	0.24	0.619894	1	claustrum < cerebral nuclei	Sympathetic cholinergic neurons	3.23083923103447	Not_Available
BTN1A1	7.4e-09	butyrophilin subfamily 1 member A1	+-+--+	Not_Available	Filtered_Out	+	Ramaker	0.242	0.61682	1	CA2 field < hippocampal formation < limbic lobe	Di- and mesencephalon inhibitory neurons	4.33940339359627	0.0995
PCDHA5	4.3e-07	protocadherin alpha 5	++++-+	+-----+-+-++	Filtered_Out	-	Labonte	0.245	0.611184	1	midbrain raphe nuclei < midbrain tegmentum	Telencephalon projecting excitatory neurons	3.15373800849243	0.168
MED19	1.75e-07	mediator complex subunit 19	++-++-	++----++++++	-+-++--+	-	Labonte	0.247	0.606804	1	CA4 field < hippocampal formation < limbic lobe	Sympathetic cholinergic neurons	2.75665720184329	0.125
RANGAP1	3.07e-08	Ran GTPase activating protein 1	+--++-	+-+++-+-++++	++------	-	Ding	0.251	0.600219	1	supramarginal gyrus superior bank of gyrus < supramarginal gyrus < inferior parietal lobule < parietal lobe	Cholinergic and monoaminergic neurons	2.64465890210927	0.525
HLA-DQB1	2.33e-07	major histocompatibility complex, class II, DQ beta 1	----+-	--+--+------	Not_Available	+	Labonte	0.252	0.598561	1	supraoptic nucleus < anterior hypothalamic region	Oligodendrocytes	5.45495155214386	0.989
SOX5	3.79e-09	SRY-box 5	+-+--+	-----------+	Filtered_Out	+	Labonte	0.254	0.59596	1	central glial substance < myelencephalon < gray matter	Telencephalon projecting excitatory neurons	3.23285881562931	0.654
GRIK5	2.06e-07	glutamate ionotropic receptor kainate type subunit 5	++-+-+	------+++++-	+++++-+-	-	Labonte	0.255	0.593378	1	CA3 field < hippocampal formation < limbic lobe	Telencephalon projecting excitatory neurons	2.66933952447768	0.327
CELF2	7.52e-08	CUGBP Elav-like family member 2	++++-+	------------	+--+--+-	+	Ding	0.256	0.591956	1	lateral group of nuclei ventral division < lateral group of nuclei < dorsal thalamus	Telencephalon projecting excitatory neurons	3.45968749332584	0.948
NRD1	2.66e-08	nardilysin convertase	++++-+	++--++++--++	--++--+-	+	Ding	0.257	0.590885	1	dorsal lateral geniculate nucleus < dorsal lateral geneiculate nucleus < dorsal thalamus	Enteric neurons	2.59847808488664	Not_Available
PAX6	1.67e-09	paired box 6	++++++	+-+-+-------	--+----+	+	Ding	0.26	0.585131	1	IX paravermis < IX < Posterior Lobe < cerebellar hemispheres < cerebellar cortex	Subcommissural organ hypendymal cells	3.87975115204495	0.825
HIST1H2BO	9.65e-08	histone cluster 1 H2B family member o	----+-	Not_Available	Filtered_Out	-	Ramaker	0.261	0.584134	1	III paravermis < III < Anterior Lobe < cerebellar hemispheres < cerebellar cortex	Ependymal cells	4.47946094136428	0.528
ELAVL2	9e-08	ELAV like RNA binding protein 2	+-++++	-----+--+---	----+--+	-	Ding	0.266	0.575197	1	substantia nigra pars compacta < substantia nigra	Cholinergic and monoaminergic neurons	3.95611796344017	0.926
SGIP1	1.68e-09	SH3 domain GRB2 like endophilin interacting protein 1	-++--+	-----+------	-+----++	-	Ding	0.269	0.570554	1	CA4 field < hippocampal formation < limbic lobe	Enteric neurons	3.3600428279968	0.823
SHISA9	8.98e-17	shisa family member 9	++-+-+	---+--+-+-++	Not_Available	-	Labonte	0.269	0.56945	1	lateral mammillary nucleus < mammillary body < mammillary region	Glutamatergic neuroblasts	3.55297161097771	0.755
ZNF501	5.35e-07	zinc finger protein 501	-++---	--+---+---++	Filtered_Out	+	Labonte	0.271	0.566902	1	VIIIB lateral hemisphere < VIIIB < Posterior Lobe < cerebellar hemispheres < cerebellar cortex	Not_Available	Not_Available	0.179
PCDHA1	5.44e-08	protocadherin alpha 1	++----	---+++----+-	Not_Available	+	Ramaker	0.275	0.560086	1	midbrain raphe nuclei < midbrain tegmentum	Sympathetic cholinergic neurons	4.87790313647664	Not_Available
TMEM161B	4.77e-14	transmembrane protein 161B	+-++-+	+++--+----+-	+-+--+++	+	Labonte	0.28	0.553584	1	VIIIB lateral hemisphere < VIIIB < Posterior Lobe < cerebellar hemispheres < cerebellar cortex	Hindbrain neurons	3.25705381699828	0.572
BSN	1.61e-06	bassoon presynaptic cytomatrix protein	++++-+	----+-++++-+	++-++---	-	Labonte	0.283	0.548504	1	CA3 field < hippocampal formation < limbic lobe	Telencephalon projecting excitatory neurons	3.05486009834863	0.646
ASTN2	2.19e-11	astrotactin 2	+++-+-	--+-+---++++	-+++++--	-	Labonte	0.284	0.546024	1	central glial substance < myelencephalon < gray matter	Enteric neurons	2.52990794163297	0.744
C3orf84	2.53e-07	chromosome 3 open reading frame 84	++-+-+	Not_Available	Not_Available	-	Ramaker	0.292	0.533996	1	subcuneiform nucleus < midbrain reticular formation	Telencephalon projecting inhibitory neurons	4.45555292702574	Not_Available
ERBB4	1.29e-13	erb-b2 receptor tyrosine kinase 4	--++-+	++--+-++---+	+--+++--	+	Labonte	0.31	0.508594	1	substantia nigra pars compacta < substantia nigra	Telencephalon inhibitory interneurons	4.76943202691819	0.894
ZSCAN12	8.58e-11	zinc finger and SCAN domain containing 12	-+++--	-++++-+++-++	Filtered_Out	+	Labonte	0.315	0.501142	1	VIIIB lateral hemisphere < VIIIB < Posterior Lobe < cerebellar hemispheres < cerebellar cortex	Sympathetic cholinergic neurons	3.51776534571152	0.374
FAM120AOS	2.42e-06	family with sequence similarity 120A opposite strand	++++--	+++++--++-++	Not_Available	+	Labonte	0.316	0.500177	1	caudal group of intralaminar nuclei < dorsal thalamus	Not_Available	Not_Available	0.504
TAL1	5.73e-07	TAL bHLH transcription factor 1, erythroid differentiation factor	----++	++++++++++-+	Filtered_Out	-	Ramaker	0.321	0.493649	1	superior olivary complex < pontine tegmentum	Di- and mesencephalon inhibitory neurons	5.43065221780771	0.888
SERPING1	2.45e-06	serpin family G member 1	++++++	---++-++++++	-+++-+++	+	Ramaker	0.323	0.490358	1	central glial substance < myelencephalon < gray matter	Vascular and leptomeningeal cells	4.13708695278917	0.983
TCTEX1D1	6.7e-08	Tctex1 domain containing 1	++++-+	--+-++++--+-	Filtered_Out	+	Ramaker	0.332	0.479466	1	central glial substance < myelencephalon < gray matter	Ependymal cells	5.78194929693987	0.518
PROX2	7.55e-10	prospero homeobox 2	-----+	Missing_P_Values	Not_Available	-	Ramaker	0.334	0.476238	1	globose nucleus < cerebellar nuclei	Olfactory ensheathing cells	4.28919804920121	0.148
MARCH10	2.76e-07	membrane associated ring-CH-type finger 10	+++---	+-+++-++-++-	Not_Available	-	Labonte	0.338	0.471628	1	central glial substance < myelencephalon < gray matter	Ependymal cells	5.90134026945877	0.2
TAOK3	1.49e-08	TAO kinase 3	----+-	+-----++--++	-+-++-+-	-	Labonte	0.342	0.465985	1	globus pallidus external segment < globus pallidus < basal ganglia	Peripheral sensory non-peptidergic neurons	2.71069151956007	0.531
TTC12	8.38e-09	tetratricopeptide repeat domain 12	++----	+++-++++-+++	Filtered_Out	+	Ramaker	0.345	0.462266	1	central glial substance < myelencephalon < gray matter	Ependymal cells	5.77921636202419	0.704
GRM5	6.21e-17	glutamate metabotropic receptor 5	++++-+	-+-+------+-	Filtered_Out	+	Ramaker	0.345	0.462264	1	septal nuclei < basal forebrain	Spinal cord inhibitory neurons	2.69070567775424	0.708
NEGR1	3.55e-15	neuronal growth regulator 1	++++-+	-+-+-+--+---	++--++-+	-	Ding	0.346	0.461035	1	lingual gyrus striate < lingual gyrus < occipital lobe	Cholinergic and monoaminergic neurons	3.43387497988335	0.974
BTN2A1	6.69e-12	butyrophilin subfamily 2 member A1	-+-+--	--+-++----+-	-+--+--+	-	Ding	0.347	0.460099	1	VIIIB lateral hemisphere < VIIIB < Posterior Lobe < cerebellar hemispheres < cerebellar cortex	Not_Available	Not_Available	0.42
CACNA2D1	2.52e-06	calcium voltage-gated channel auxiliary subunit alpha2delta 1	-+++-+	++-+-++-+-+-	--+--+-+	-	Ding	0.353	0.452576	1	dentate gyrus < hippocampal formation < limbic lobe	Enteric neurons	2.70476378072363	0.899
TOP1	1.66e-06	DNA topoisomerase I	------	----+-+---++	+--++-++	-	Labonte	0.354	0.451017	1	VIIIA < posterior lobe of the vermis < vermis < cerebellar cortex	Enteric neurons	2.45826485904618	0.618
ZSCAN9	8.28e-13	zinc finger and SCAN domain containing 9	--++++	-++-++++++++	Filtered_Out	-	Labonte	0.355	0.449182	1	VIIIB lateral hemisphere < VIIIB < Posterior Lobe < cerebellar hemispheres < cerebellar cortex	Not_Available	Not_Available	0.315
IQCJ-SCHIP1	1.37e-07	IQCJ-SCHIP1 readthrough	-+-+-+	----+-+++-+-	Not_Available	-	Labonte	0.361	0.442592	1	CA3 field < hippocampal formation < limbic lobe	Not_Available	Not_Available	Not_Available
HTT	8.85e-07	huntingtin	++++-+	------++++-+	Not_Available	-	Labonte	0.363	0.439546	1	dorsal lateral geniculate nucleus < dorsal lateral geneiculate nucleus < dorsal thalamus	Cholinergic and monoaminergic neurons	2.63698335319815	0.321
LRFN5	2.04e-12	leucine rich repeat and fibronectin type III domain containing 5	++++-+	------+-----	++-++---	+	Labonte	0.364	0.438421	1	dentate gyrus < hippocampal formation < limbic lobe	Peripheral sensory non-peptidergic neurons	2.43755385014259	0.77
ZDHHC5	3.47e-08	zinc finger DHHC-type containing 5	++++--	--------+-++	++------	+	Ding	0.369	0.433269	1	dorsal lateral geniculate nucleus < dorsal lateral geneiculate nucleus < dorsal thalamus	Sympathetic cholinergic neurons	3.2110028692152	0.262
FANCL	4.58e-07	FA complementation group L	-----+	++++++----++	-----+++	+	Labonte	0.371	0.430689	1	corpus callosum < telencephalic commissures	Sympathetic noradrenergic neurons	3.6759759913453	0.696
CDH13	1.59e-11	cadherin 13	--++++	---++-+-+--+	++++--++	-	Labonte	0.376	0.425013	1	reticular nucleus of thalamus < ventral thalamus	Cholinergic and monoaminergic neurons	5.54202884977809	0.826
PRSS16	6.41e-09	serine protease 16	++++--	Missing_P_Values	Filtered_Out	+	Ramaker	0.395	0.402876	1	postcentral gyrus superior lateral aspect of gyrus < postcentral gyrus < parietal lobe	Sympathetic noradrenergic neurons	4.25160226046541	0.734
PCDHA2	4.57e-08	protocadherin alpha 2	-++--+	-++-++---+++	Filtered_Out	+	Labonte	0.421	0.375611	1	midbrain raphe nuclei < midbrain tegmentum	Spinal cord inhibitory neurons	3.87457447125714	0.631
PLCG1	2.94e-07	phospholipase C gamma 1	---+--	+---+-++++++	--+-+++-	-	Labonte	0.427	0.369909	1	VIIIA lateral hemisphere < VIIIA < Posterior Lobe < cerebellar hemispheres < cerebellar cortex	Cholinergic and monoaminergic neurons	2.64183744677499	0.252
ITGB6	2.03e-06	integrin subunit beta 6	+++-+-	Missing_P_Values	Filtered_Out	+	Ramaker	0.429	0.367422	1	bed nucleus of stria terminalis < substantia innominata < basal forebrain	Enteric neurons	5.12420563011828	0.971
HIST1H1B	9.97e-14	histone cluster 1 H1 family member b	--+++-	Not_Available	Filtered_Out	+	Ramaker	0.445	0.35153	1	III paravermis < III < Anterior Lobe < cerebellar hemispheres < cerebellar cortex	Not_Available	Not_Available	0.491
ZNF197	2.28e-10	zinc finger protein 197	-++-++	--+--+-----+	Filtered_Out	+	Ramaker	0.448	0.349095	1	VIIIB lateral hemisphere < VIIIB < Posterior Lobe < cerebellar hemispheres < cerebellar cortex	Not_Available	Not_Available	0.249
TENM2	2.77e-14	teneurin transmembrane protein 2	+++--+	----+-+++-+-	++-+--++	+	Ding	0.454	0.342755	1	cuneus striate < cuneus < occipital lobe	Cholinergic and monoaminergic neurons	3.35455660793708	0.975
NICN1	5.99e-07	nicolin 1	+-----	+-----+++++-	-+-+----	-	Ding	0.455	0.34219	1	fusiform gyrus bank of cos < fusiform gyrus < temporal lobe	Sympathetic noradrenergic neurons	2.48723259765726	0.231
MICB	2.62e-07	MHC class I polypeptide-related sequence B	----+-	++-+-+++-++-	Filtered_Out	-	Ramaker	0.46	0.336999	1	dentate gyrus < hippocampal formation < limbic lobe	Sympathetic noradrenergic neurons	4.63295825716416	0.774
ASIC2	3.77e-07	acid sensing ion channel subunit 2	++++--	---+---+++-+	Filtered_Out	+	Ramaker	0.473	0.324723	1	nucleus of the diagonal band horizontal division < nucleus of the diagonal band < substantia innominata < basal forebrain	Peripheral sensory non-peptidergic neurons	3.67800059222537	0.365
SDK1	9.19e-09	sidekick cell adhesion molecule 1	-+++++	----++++++--	Filtered_Out	-	Labonte	0.487	0.312318	1	CA3 field < hippocampal formation < limbic lobe	Peripheral sensory peptidergic neurons	2.66671939497139	0.705
HIST1H3I	6.38e-10	histone cluster 1 H3 family member i	-+++++	Not_Available	Filtered_Out	-	Ramaker	0.488	0.31141	1	V < anterior lobe of the vermis < vermis < cerebellar cortex	Satellite glia	3.24844635290804	0.451
TMEM67	3.38e-07	transmembrane protein 67	+---++	+++-++++--+-	Filtered_Out	-	Labonte	0.493	0.3071	1	central glial substance < myelencephalon < gray matter	Ependymal cells	5.1952029590477	0.566
TYR	6.97e-09	tyrosinase	++--++	Not_Available	Filtered_Out	-	Ramaker	0.495	0.305304	1	inferior temporal gyrus lateral bank of gyrus < inferior temporal gyrus < temporal lobe	Spinal cord inhibitory neurons	5.43895820048014	0.504
ACTL8	6.06e-07	actin like 8	++-+--	Not_Available	Filtered_Out	+	Ramaker	0.508	0.294004	1	globose nucleus < cerebellar nuclei	Not_Available	Not_Available	0.466
HIST1H4L	6.17e-11	histone cluster 1 H4 family member l	-+-++-	Not_Available	Filtered_Out	-	Ramaker	0.511	0.291342	1	III paravermis < III < Anterior Lobe < cerebellar hemispheres < cerebellar cortex	Enteric neurons	5.67366036980197	0.187
EP300	2.3e-07	E1A binding protein p300	-++--+	----+-++-+++	-++++-+-	-	Ding	0.516	0.287236	1	IV < anterior lobe of the vermis < vermis < cerebellar cortex	Enteric neurons	3.85847334346357	0.245
KYNU	2.38e-06	kynureninase	+---++	-++++++-++-+	Filtered_Out	+	Labonte	0.522	0.282574	1	supraoptic nucleus < anterior hypothalamic region	Peripheral sensory neurofilament neurons	5.61856084128691	0.993
ZSCAN26	8.51e-12	zinc finger and SCAN domain containing 26	--++-+	++----+++-++	----++-+	-	Ramaker	0.522	0.282489	1	VIIIB lateral hemisphere < VIIIB < Posterior Lobe < cerebellar hemispheres < cerebellar cortex	Hindbrain neurons	3.89453876391377	0.22
GRM8	1.8e-12	glutamate metabotropic receptor 8	+--+-+	----+-+---++	++-----+	-	Ding	0.538	0.269224	1	pontine nuclei < basal part of pons	Hindbrain neurons	5.10986286366373	0.571
CDK14	2.93e-07	cyclin dependent kinase 14	++++-+	++-+-+-+++--	+------+	+	Ding	0.559	0.252378	1	CA4 field < hippocampal formation < limbic lobe	Cholinergic and monoaminergic neurons	3.23817115049914	0.772
HMGN4	1.07e-06	high mobility group nucleosomal binding domain 4	++++-+	+++---+-----	----+--+	-	Ding	0.567	0.24665	1	lateral mammillary nucleus < mammillary body < mammillary region	Not_Available	Not_Available	0.208
CTTNBP2	1.26e-07	cortactin binding protein 2	-++--+	+-+-++----++	+-+-+++-	-	Labonte	0.569	0.245116	1	corpus callosum < telencephalic commissures	Telencephalon projecting excitatory neurons	2.85629697658472	0.808
PSEN2	2.68e-06	presenilin 2	+++++-	+++---+++++-	++-----+	-	Ding	0.57	0.244474	1	dorsal lateral geniculate nucleus < dorsal lateral geneiculate nucleus < dorsal thalamus	Sympathetic cholinergic neurons	2.82785966242627	0.438
CACNA1E	2.86e-11	calcium voltage-gated channel subunit alpha1 E	-++--+	---+-+----+-	+--+-++-	+	Ding	0.574	0.240922	1	inferior olivary complex < myelencephalon < gray matter	Telencephalon projecting excitatory neurons	3.11168061889145	0.753
RSRC1	2.6e-14	arginine and serine rich coiled-coil 1	+++-+-	+++++++--+-+	+---++-+	+	Ding	0.586	0.231996	1	dorsal lateral geniculate nucleus < dorsal lateral geneiculate nucleus < dorsal thalamus	Sympathetic cholinergic neurons	4.67423024890706	0.582
NKAPL	3.84e-08	NFKB activating protein like	---++-	+-+-+----+-+	Filtered_Out	-	Ramaker	0.592	0.227389	1	principal sensory nucleus of trigeminal nerve < trigeminal nuclei < pontine tegmentum	Ependymal cells	5.08271211725339	0.311
ZMAT2	2.44e-06	zinc finger matrin-type 2	++-++-	+++++++++++-	-+-----+	-	Labonte	0.595	0.22512	1	putamen < striatum < basal ganglia	Sympathetic cholinergic neurons	3.38506255416219	0.203
GINM1	2.54e-06	glycoprotein integral membrane 1	--+-+-	+++++++-----	+-+-++-+	-	Ding	0.598	0.223434	1	corpus callosum < telencephalic commissures	Sympathetic noradrenergic neurons	4.30444805665209	0.416
DENND1B	1.45e-08	DENN domain containing 1B	+-++-+	-++--+++--+-	+--+-++-	+	Ding	0.605	0.217944	1	abducens nucleus < pontine tegmentum	Hindbrain neurons	2.8469905646128	0.879
ZNF35	4.66e-07	zinc finger protein 35	--+-+-	-++-+-+---+-	-++--+--	+	Ding	0.606	0.217582	1	zona incerta < ventral thalamus < thalamus	Sympathetic cholinergic neurons	2.42941816107446	0.151
B3GALTL	5.7e-12	beta 3-glucosyltransferase	-+++--	-++-------++	--+-+--+	+	Labonte	0.606	0.217356	1	lateral group of nuclei dorsal division < lateral group of nuclei < dorsal thalamus	Not_Available	Not_Available	Not_Available
OR12D3	1.2e-09	olfactory receptor family 12 subfamily D member 3	--++++	Not_Available	Filtered_Out	-	Ramaker	0.611	0.214226	1	lateral tuberal nucleus < tuberal region	Gene detected; No expression measured	Not_Available	0.0523
BTN3A3	6.6e-08	butyrophilin subfamily 3 member A3	++-+--	++++++++-+-+	+---++++	-	Ding	0.615	0.211333	1	supraoptic nucleus < anterior hypothalamic region	Not_Available	Not_Available	0.829
TRMT10C	1.08e-07	tRNA methyltransferase 10C, mitochondrial RNase P subunit	---++-	++++-+--+---	++---++-	+	Ding	0.615	0.211211	1	subthalamic nucleus < subthalamus	Sympathetic noradrenergic neurons	3.92726443641264	0.618
ESRRG	1.31e-07	estrogen related receptor gamma	+-++--	-+---+-----+	-+--+---	-	Ding	0.621	0.207188	1	pontine nuclei < basal part of pons	Hindbrain neurons	5.83466932445449	0.79
ZNF445	3.53e-10	zinc finger protein 445	+-+-+-	--+---+---++	++-+++++	-	Labonte	0.627	0.202462	1	dentate gyrus < hippocampal formation < limbic lobe	Enteric neurons	2.82039486606516	0.138
ZNF660	2.47e-10	zinc finger protein 660	+-+-++	----------++	Filtered_Out	-	Labonte	0.641	0.193337	1	central glial substance < myelencephalon < gray matter	Not_Available	Not_Available	0.142
LPIN3	1.01e-06	lipin 3	+---+-	--++++-+++++	Filtered_Out	-	Ramaker	0.645	0.190223	1	oculomotor nuclear complex < midbrain tegmentum	Vascular and leptomeningeal cells	5.39737143526353	0.0659
OR2B2	2.79e-12	olfactory receptor family 2 subfamily B member 2	+++++-	Not_Available	Filtered_Out	-	Ramaker	0.651	0.186181	1	hypoglossal nucleus < myelencephalon < gray matter	Hindbrain neurons	6.08486984459331	0.0751
PGBD1	5.95e-14	piggyBac transposable element derived 1	+-+---	+++-+++---+-	----++--	-	Ding	0.653	0.184977	1	VIIB < posterior lobe of the vermis < vermis < cerebellar cortex	Cholinergic and monoaminergic neurons	2.67936848883206	0.438
RAB27B	1.39e-09	RAB27B, member RAS oncogene family	++++-+	++-+--+++--+	Filtered_Out	+	Labonte	0.655	0.183566	1	parahippocampal gyrus lateral bank of gyrus < parahippocampal gyrus < limbic lobe	Peripheral sensory non-peptidergic neurons	5.27957924833239	0.948
KIF15	3.68e-08	kinesin family member 15	++---+	+++-+++-+--+	Filtered_Out	+	Labonte	0.657	0.182399	1	lingual gyrus striate < lingual gyrus < occipital lobe	Oligodendrocyte precursor cells	5.64112714107512	0.953
HSPE1-MOB4	2.29e-07	HSPE1-MOB4 readthrough	+++++-	Not_Available	Not_Available	+	Ramaker	0.657	0.182106	1	medial mammillary nucleus < mammillary body < mammillary region	Not_Available	Not_Available	Not_Available
HIST1H3J	1.09e-14	histone cluster 1 H3 family member j	--+-+-	Not_Available	Filtered_Out	+	Ramaker	0.669	0.17438	1	VI < posterior lobe of the vermis < vermis < cerebellar cortex	Non-glutamatergic neuroblasts	4.7069109016322	0.0751
ANKK1	5.17e-09	ankyrin repeat and kinase domain containing 1	++--+-	Missing_P_Values	Filtered_Out	+	Ramaker	0.67	0.173747	1	IV < anterior lobe of the vermis < vermis < cerebellar cortex	Ependymal cells	5.14854861636551	Not_Available
LIN28B	6.57e-10	lin-28 homolog B	+-++++	-+----+----+	Filtered_Out	-	Labonte	0.681	0.166842	1	preoptic region < hypothalamus	Cholinergic and monoaminergic neurons	3.59561227412821	0.913
PTPRS	2.3e-06	protein tyrosine phosphatase receptor type S	-++---	---++-++++--	--+---+-	+	Ding	0.692	0.159971	1	dorsal lateral geniculate nucleus < dorsal lateral geneiculate nucleus < dorsal thalamus	Hindbrain neurons	3.41680827717013	0.624
MEF2C	1.58e-12	myocyte enhancer factor 2C	++++++	++-+--+++--+	++-----+	-	Ding	0.702	0.153521	1	lingual gyrus striate < lingual gyrus < occipital lobe	Telencephalon projecting excitatory neurons	5.72876305964627	0.978
APOPT1	9.26e-09	apoptogenic 1, mitochondrial	+---+-	+-+-+++-++--	Not_Available	-	Ramaker	0.711	0.148391	1	supramarginal gyrus superior bank of gyrus < supramarginal gyrus < inferior parietal lobule < parietal lobe	Sympathetic cholinergic neurons	3.86919343832108	0.261
INPP4B	3.71e-07	inositol polyphosphate-4-phosphatase type II B	-+++-+	-+----++---+	-+--+---	-	Ding	0.722	0.141439	1	basal nucleus of meynert < substantia innominata < basal forebrain	Cholinergic and monoaminergic neurons	3.10686119920757	0.888
DCC	2.57e-14	DCC netrin 1 receptor	++++-+	----++-+--+-	Filtered_Out	+	Ramaker	0.723	0.141033	1	CA3 field < hippocampal formation < limbic lobe	Telencephalon projecting inhibitory neurons	3.86850836475096	0.787
CNTN5	3.66e-07	contactin 5	--++-+	++-++-+++--+	Filtered_Out	-	Labonte	0.728	0.137724	1	dorsal lateral geniculate nucleus < dorsal lateral geneiculate nucleus < dorsal thalamus	Enteric neurons	4.74784998801108	0.584
MYBPC3	1.39e-06	myosin binding protein C, cardiac	--+++-	Not_Available	++--++--	-	Ding	0.729	0.137222	1	motor nucleus of trigeminal nerve < trigeminal nuclei < pontine tegmentum	Cerebellum neurons	5.81557799702496	0.231
ZFHX4	5.27e-09	zinc finger homeobox 4	-+----	--+-++----++	+--+++++	-	Ding	0.747	0.126529	1	subthalamic nucleus < subthalamus	Cholinergic and monoaminergic neurons	4.22953199576822	0.799
ZKSCAN7	5.11e-10	zinc finger with KRAB and SCAN domains 7	+-++++	+-+---+---++	Filtered_Out	-	Labonte	0.756	0.121631	1	IX < posterior lobe of the vermis < vermis < cerebellar cortex	Hindbrain neurons	4.64540988182165	0.788
FCF1	4.33e-08	FCF1 rRNA-processing protein	----+-	+++++++-+++-	Filtered_Out	+	Labonte	0.76	0.119346	1	central glial substance < myelencephalon < gray matter	Sympathetic noradrenergic neurons	4.46050743918228	0.395
ANKHD1	2.08e-06	ankyrin repeat and KH domain containing 1	--+-+-	+-+-++-+--+-	Filtered_Out	+	Labonte	0.761	0.118572	1	IV lateral hemisphere < IV < Anterior Lobe < cerebellar hemispheres < cerebellar cortex	Enteric neurons	3.36518049160504	Not_Available
OLFM4	1.7e-12	olfactomedin 4	++++++	++-++++++-+-	Filtered_Out	-	Ramaker	0.773	0.111768	1	supraoptic nucleus < anterior hypothalamic region	Peptidergic neurons	4.56491232412	0.99
PCDHA4	3.57e-07	protocadherin alpha 4	+-+-++	++++-++--+--	Not_Available	+	Labonte	0.775	0.110629	1	midbrain raphe nuclei < midbrain tegmentum	Enteric neurons	4.16640383809155	Not_Available
PMFBP1	3.65e-07	polyamine modulated factor 1 binding protein 1	+++-++	+-+--++--+++	Filtered_Out	-	Ramaker	0.81	0.0915381	1	locus ceruleus < pontine tegmentum	Peripheral sensory neurofilament neurons	5.32364599048966	0.356
SORCS3	2.27e-19	sortilin related VPS10 domain containing receptor 3	-+++-+	+-++------++	+-+---+-	+	Labonte	0.812	0.0902066	1	claustrum < cerebral nuclei	Cholinergic and monoaminergic neurons	4.66244545834245	0.601
ANKHD1-EIF4EBP3	2.53e-06	ANKHD1-EIF4EBP3 readthrough	--++--	--+---+---++	Not_Available	+	Ramaker	0.82	0.0862892	1	VIIIB lateral hemisphere < VIIIB < Posterior Lobe < cerebellar hemispheres < cerebellar cortex	Enteric neurons	3.36518049160504	Not_Available
PAX5	6.67e-10	paired box 5	+-++++	Missing_P_Values	Filtered_Out	+	Ramaker	0.826	0.0827679	1	subcuneiform nucleus < midbrain reticular formation	Cholinergic and monoaminergic neurons	5.46886575678045	0.983
ZHX3	2.34e-07	zinc fingers and homeoboxes 3	++++-+	----------+-	--+++-+-	-	Labonte	0.828	0.0817588	1	globus pallidus internal segment < globus pallidus < basal ganglia	Cholinergic and monoaminergic neurons	2.14018429531549	0.409
ABT1	1.16e-07	activator of basal transcription 1	++-+++	-++----+++++	+-+-+---	-	Ding	0.841	0.0750278	1	VIIIB lateral hemisphere < VIIIB < Posterior Lobe < cerebellar hemispheres < cerebellar cortex	Sympathetic cholinergic neurons	3.52763677445576	0.116
ZSCAN16	6.65e-13	zinc finger and SCAN domain containing 16	----+-	+++-+++-+-++	Filtered_Out	-	Ramaker	0.858	0.0665179	1	corpus callosum < telencephalic commissures	Not_Available	Not_Available	0.612
PCLO	6.57e-13	piccolo presynaptic cytomatrix protein	-++--+	----+--+++-+	Not_Available	+	Labonte	0.863	0.064075	1	CA3 field < hippocampal formation < limbic lobe	Cholinergic and monoaminergic neurons	3.0594309138566	0.829
SOX6	4.17e-07	SRY-box 6	--+-++	+++-+-+----+	Filtered_Out	+	Labonte	0.863	0.0638817	1	nucleus of the diagonal band horizontal division < nucleus of the diagonal band < substantia innominata < basal forebrain	Oligodendrocyte precursor cells	3.77243808724271	0.933
HLA-DQA1	6.06e-07	major histocompatibility complex, class II, DQ alpha 1	----+-	+++--++-++--	Not_Available	-	Ramaker	0.889	0.0509556	1	supraoptic nucleus < anterior hypothalamic region	Perivascular macrophages	5.00429757573023	0.999
C7orf72	8.26e-07	spermatogenesis associated 48	-+--+-	Not_Available	Not_Available	-	Ramaker	0.89	0.0504472	1	Not_Available	Peripheral sensory non-peptidergic neurons	4.43276936085343	Not_Available
SLC17A3	1.67e-07	solute carrier family 17 member 3	--+--+	Not_Available	Filtered_Out	+	Ramaker	0.894	0.0486981	1	VIIB < posterior lobe of the vermis < vermis < cerebellar cortex	Telencephalon projecting excitatory neurons	5.30564455534324	0.541
RBMS3	7.31e-07	RNA binding motif single stranded interacting protein 3	--+-++	++--++++---+	Filtered_Out	+	Labonte	0.927	0.0327698	1	medial mammillary nucleus < mammillary body < mammillary region	Enteric neurons	3.2617952846437	0.927
PRR34	5.59e-08	PRR34 long non-coding RNA	-+--+-	+-+++++-+++-	Filtered_Out	+	Labonte	0.942	0.0258481	1	preoptic region < hypothalamus	Not_Available	Not_Available	0.233
PCDHA7	2.25e-06	protocadherin alpha 7	-+++++	-+--+---+-++	Not_Available	-	Labonte	0.944	0.0252353	1	midbrain raphe nuclei < midbrain tegmentum	Hindbrain neurons	3.45083045485666	Not_Available
SLC44A4	7.98e-07	solute carrier family 44 member 4	+---+-	Not_Available	Filtered_Out	-	Ramaker	0.962	0.0166384	1	central glial substance < myelencephalon < gray matter	Subcommissural organ hypendymal cells	5.85408230025674	0.863
ZKSCAN3	1.16e-08	zinc finger with KRAB and SCAN domains 3	+-+-++	+-+-+++-++++	Filtered_Out	+	Labonte	0.987	0.00566131	1	CA3 field < hippocampal formation < limbic lobe	Enteric neurons	3.02516222227187	0.289
TRMT61A	3.68e-09	tRNA methyltransferase 61A	++-++-	+++-+--++-+-	Not_Available	-	Labonte	0.998	0.000718804	1	central glial substance < myelencephalon < gray matter	Sympathetic cholinergic neurons	4.17273728456568	0.267
HIST1H2AL	3.49e-11	histone cluster 1 H2A family member l	+-+++-	Not_Available	Not_Available	+	Ramaker	1	0	1	III paravermis < III < Anterior Lobe < cerebellar hemispheres < cerebellar cortex	Non-glutamatergic neuroblasts	4.72875715009712	0.443
OTX2	8.91e-07	orthodenticle homeobox 2	--+-+-	Missing_P_Values	Filtered_Out	-	Ramaker	1	0	1	superior colliculus < midbrain tectum	Choroid epithelial cells	5.67783562285583	0.728
SIM1	1.47e-06	SIM bHLH transcription factor 1	+-+-++	Not_Available	Filtered_Out	+	Ramaker	1	0	1	paraventricular nucleus of the hypothalamus < anterior hypothalamic region	Peptidergic neurons	6.081771755902	0.05
DRD2	5.35e-14	dopamine receptor D2	++-+-+	--+++-+--++-	Not_Available	-	Labonte	1	0	1	substantia nigra pars compacta < substantia nigra	Telencephalon projecting inhibitory neurons	5.48879160941623	0.439
BTN3A2	3.96e-13	butyrophilin subfamily 3 member A2	+---+-	+-+------+--	--+-----	+	Ramaker	1	0	1	supraoptic nucleus < anterior hypothalamic region	Not_Available	Not_Available	0.845
HIST1H2BL	3.54e-12	histone cluster 1 H2B family member l	+++-++	++++--+++-++	Not_Available	+	Labonte	1	0	1	central glial substance < myelencephalon < gray matter	Non-glutamatergic neuroblasts	3.57586137470859	0.0554
ZSCAN31	1.82e-10	zinc finger and SCAN domain containing 31	--+---	++--++--+--+	+++-++++	-	Ding	1	0	1	V lateral hemisphere < V < Anterior Lobe < cerebellar hemispheres < cerebellar cortex	Not_Available	Not_Available	0.551
SPPL3	2.85e-10	signal peptide peptidase like 3	-+++--	++--+----+++	Not_Available	+	Labonte	1	0	1	corpus callosum < telencephalic commissures	Peripheral sensory neurofilament neurons	2.35524857505318	0.373
NRG1	9.64e-10	neuregulin 1	+-++--	-----+---+++	++-++++-	+	Ding	1	0	1	basal nucleus of meynert < substantia innominata < basal forebrain	Not_Available	Not_Available	0.928
GPC6	1.6e-09	glypican 6	--++-+	+++---+---+-	--+++-++	+	Ding	1	0	1	locus ceruleus < pontine tegmentum	Enteric neurons	5.31693731683651	0.914
ESR2	2.67e-09	estrogen receptor 2	+++-++	+-+++++---++	Filtered_Out	+	Labonte	1	0	1	paraventricular nucleus of the hypothalamus < anterior hypothalamic region	Cholinergic and monoaminergic neurons	5.66013271833836	0.399
XRCC3	3.79e-09	X-ray repair cross complementing 3	------	-+----++++++	Filtered_Out	-	Ramaker	1	0	1	IX < posterior lobe of the vermis < vermis < cerebellar cortex	Oligodendrocytes	3.9863850444926	0.396
SCAI	1.19e-07	suppressor of cancer cell invasion	-+++-+	-+-+----+-+-	Not_Available	+	Labonte	1	0	1	cuneus striate < cuneus < occipital lobe	Cholinergic and monoaminergic neurons	3.17519641074897	0.677
FHIT	2.74e-07	fragile histidine triad	-+-++-	-++-+-+---++	++------	-	Ding	1	0	1	zona incerta < ventral thalamus < thalamus	Choroid epithelial cells	5.60848901548749	0.884
RAB3B	1.61e-06	RAB3B, member RAS oncogene family	-++-++	+-+-+----+-+	++--+--+	-	Ding	1	0	1	nucleus of the diagonal band horizontal division < nucleus of the diagonal band < substantia innominata < basal forebrain	Sympathetic noradrenergic neurons	5.81980021903417	0.954
ATP1A3	2.03e-06	ATPase Na+/K+ transporting subunit alpha 3	++-+-+	---+-+++++--	+--+++--	+	Ding	1	0	1	dorsal lateral geniculate nucleus < dorsal lateral geneiculate nucleus < dorsal thalamus	Hindbrain neurons	4.6154834999877	0.602
IK	2.32e-06	IK cytokine	++-++-	+-+-+++++++-	+-++-+++	-	Ding	1	0	1	central glial substance < myelencephalon < gray matter	Sympathetic cholinergic neurons	2.48710849996183	0.161

## Sheet: Table S7
Supplementary Table S7. Across-study meta-analysis results from the sex-interaction model using data from cortical brain regions from both sexes.
gene_symbol	Howard_pvalue	gene_name	RamakerDir	LabonteDir	DingDir	meta_direction	min_p_study	meta_p	signed_log_meta	Bonferroni_meta_p	slim_region_location	cell_type_taxon	cell_type_taxon_zscore	DE_Prior_Rank
MANEA	1.88e-06	mannosidase endo-alpha	-+-+	++++----	---+-+	+	Labonte	3.31e-06	5.48005	0.000891	lateral group of nuclei dorsal division < lateral group of nuclei < dorsal thalamus	Hindbrain neurons	3.83091357174874	0.87
UBE2M	8.89e-07	ubiquitin conjugating enzyme E2 M	+-+-	-+--++++	+---++	-	Labonte	3.8e-06	5.41978	0.00102	parolfactory gyri < frontal lobe	Peripheral sensory neurofilament neurons	3.17743122694966	Not_Available
TMEM106B	1.22e-12	transmembrane protein 106B	-+-+	++++----	---+-+	+	Labonte	0.000116	3.93575	0.0312	reticular nucleus of thalamus < ventral thalamus	Cholinergic and monoaminergic neurons	3.26841697346521	0.857
CKB	1.76e-08	creatine kinase B	+-+-	++--++++	-++-+-	-	Labonte	0.000175	3.75638	0.0471	dorsal lateral geniculate nucleus < dorsal lateral geneiculate nucleus < dorsal thalamus	Peripheral sensory neurofilament neurons	2.2233114665496	0.864
ASXL3	2.06e-06	ASXL transcriptional regulator 3	-+-+	----+++-	+++--+	-	Labonte	0.000186	3.73085	0.05	superior rostral gyrus < frontal lobe	Peripheral sensory non-peptidergic neurons	3.94108342751378	0.787
EXT1	1.2e-06	exostosin glycosyltransferase 1	-+++	----+++-	++++-+	-	Labonte	0.000302	3.51944	0.0813	CA1 field < hippocampal formation < limbic lobe	Ependymal cells	3.69044701771994	0.81
PSORS1C1	1.74e-08	psoriasis susceptibility 1 candidate 1	+---	Missing_P_Values	Filtered_Out	+	Ramaker	0.000466	3.3316	0.125	temporal pole superior aspect < temporal pole < temporal lobe	Not_Available	Not_Available	0.0512
ARHGEF25	1.9e-06	Rho guanine nucleotide exchange factor 25	+-++	+---++++	Not_Available	-	Labonte	0.000819	3.08686	0.22	VI paravermis < VI < Posterior Lobe < cerebellar hemispheres < cerebellar cortex	Peripheral sensory neurofilament neurons	2.86825843392875	0.292
ITPR3	1.55e-06	inositol 1,4,5-trisphosphate receptor type 3	++--	++--++++	Filtered_Out	-	Labonte	0.000862	3.06474	0.232	supraoptic nucleus < anterior hypothalamic region	Satellite glia	4.27437577594778	0.733
KMT2A	1.28e-07	lysine methyltransferase 2A	-+-+	----+---	+++---	+	Ding	0.00105	2.97876	0.282	VIIIB lateral hemisphere < VIIIB < Posterior Lobe < cerebellar hemispheres < cerebellar cortex	Cholinergic and monoaminergic neurons	3.17745070473879	0.42
KDM3A	1.76e-09	lysine demethylase 3A	-++-	+++-----	Not_Available	+	Labonte	0.00154	2.8115	0.415	globus pallidus internal segment < globus pallidus < basal ganglia	Ependymal cells	3.59907718503345	0.316
LST1	5.42e-09	leukocyte specific transcript 1	----	+-++++++	----++	-	Ding	0.00203	2.69145	0.547	substantia nigra pars reticulata < substantia nigra	Not_Available	Not_Available	0.765
DENND1A	1.54e-14	DENN domain containing 1A	+-++	----++++	-++---	-	Labonte	0.00208	2.68221	0.559	basolateral nucleus < amygdala	Cholinergic and monoaminergic neurons	2.84876785804461	0.599
C1QTNF7	2.61e-06	C1q and TNF related 7	--+-	----+++-	Filtered_Out	-	Ramaker	0.00266	2.57436	0.717	central nucleus < amygdala	Sympathetic cholinergic neurons	5.94818233010013	0.915
VRK2	9.97e-09	VRK serine/threonine kinase 2	----	++++---+	---+++	-	Ding	0.00297	2.5271	0.799	corpus callosum < telencephalic commissures	Microglia	4.24111531018962	0.546
ZNF638	1.83e-07	zinc finger protein 638	-+--	+++-+---	Not_Available	+	Labonte	0.00306	2.51385	0.824	VIIIB lateral hemisphere < VIIIB < Posterior Lobe < cerebellar hemispheres < cerebellar cortex	Not_Available	Not_Available	0.685
HIST1H2BN	6.9e-17	histone cluster 1 H2B family member n	----	----++++	Filtered_Out	-	Labonte	0.00308	2.5112	0.829	III paravermis < III < Anterior Lobe < cerebellar hemispheres < cerebellar cortex	Non-glutamatergic neuroblasts	4.23101334443968	0.121
ZC3H7B	2.91e-08	zinc finger CCCH-type containing 7B	+-++	----++++	+++++-	-	Ding	0.00317	2.49927	0.852	pontine nuclei < basal part of pons	Sympathetic cholinergic neurons	2.36603288386083	0.183
CDH22	1.88e-07	cadherin 22	+-+-	+---++++	+++--+	-	Labonte	0.0039	2.4087	1	IV < anterior lobe of the vermis < vermis < cerebellar cortex	Cholinergic and monoaminergic neurons	4.79293229388837	0.324
MYRF	1.68e-08	myelin regulatory factor	-+--	-+++---+	---+-+	-	Ding	0.00407	2.39037	1	corpus callosum < telencephalic commissures	Oligodendrocytes	6.01454099812577	0.801
SEMA6D	4.1e-09	semaphorin 6D	-++-	-++-----	+-+-+-	+	Labonte	0.00447	2.34999	1	substantia nigra pars compacta < substantia nigra	Sympathetic cholinergic neurons	3.0507872490882	0.981
SAMD5	1.21e-08	sterile alpha motif domain containing 5	----	--------	--+---	-	Labonte	0.00449	2.34727	1	locus ceruleus < pontine tegmentum	Enteric neurons	3.41099224324459	0.882
C16orf45	1.86e-09	BMERB Domain Containing 1	+-+-	---+++++	--++-+	-	Labonte	0.00484	2.31475	1	dentate gyrus < hippocampal formation < limbic lobe	Cholinergic and monoaminergic neurons	2.31248811378339	0.584
HS6ST3	1.66e-08	heparan sulfate 6-O-sulfotransferase 3	++++	-+-++++-	-+---+	+	Ding	0.00597	2.22389	1	dorsal lateral geniculate nucleus < dorsal lateral geneiculate nucleus < dorsal thalamus	Spinal cord inhibitory neurons	3.85813019687383	0.72
GPC5	1.35e-07	glypican 5	++-+	++++----	++-+-+	+	Labonte	0.00757	2.12096	1	pontine nuclei < basal part of pons	Peripheral sensory non-peptidergic neurons	4.29845432769986	0.768
MIER1	2.62e-06	MIER1 transcriptional regulator	-+--	++++----	Filtered_Out	+	Labonte	0.00847	2.07219	1	globus pallidus external segment < globus pallidus < basal ganglia	Enteric neurons	3.30656856842405	0.398
ZNF536	1.62e-06	zinc finger protein 536	----	-+++---+	---+++	-	Ramaker	0.00901	2.04512	1	corpus callosum < telencephalic commissures	Telencephalon inhibitory interneurons	2.84477685813301	0.527
SGCZ	9.76e-10	sarcoglycan zeta	-+++	----++++	Filtered_Out	-	Labonte	0.00958	2.01848	1	ventromedial hypothalamic nucleus < tuberal region	Enteric neurons	2.99594245710222	0.271
MR1	6.25e-08	major histocompatibility complex, class I-related	++++	++++----	--+-++	+	Ramaker	0.0104	1.98238	1	central glial substance < myelencephalon < gray matter	Choroid epithelial cells	3.9352029346417	0.814
SPRY2	8.26e-07	sprouty RTK signaling antagonist 2	+---	--------	++-+--	-	Labonte	0.0105	1.9792	1	IX paravermis < IX < Posterior Lobe < cerebellar hemispheres < cerebellar cortex	Enteric neurons	3.47774007250763	0.938
MGAT4C	1.22e-06	MGAT4 family member C	-+++	++------	--+--+	+	Labonte	0.0112	1.95089	1	dorsal motor nucleus of the vagus < myelencephalon < gray matter	Cholinergic and monoaminergic neurons	3.66053389443231	0.272
ZKSCAN8	2.01e-13	zinc finger with KRAB and SCAN domains 8	-+-+	+++-----	Filtered_Out	+	Labonte	0.0116	1.93376	1	globus pallidus external segment < globus pallidus < basal ganglia	Hindbrain neurons	4.10962598131774	0.45
PCDH9	3.53e-10	protocadherin 9	-+-+	-+++----	-+++++	+	Ding	0.0117	1.93151	1	corpus callosum < telencephalic commissures	Oligodendrocytes	3.84835815637682	0.94
EMILIN3	3.37e-09	elastin microfibril interfacer 3	++++	----++++	-++---	+	Ding	0.0122	1.9147	1	cuneus striate < cuneus < occipital lobe	Peripheral sensory peptidergic neurons	3.998151794001	0.351
ZNF165	1.95e-12	zinc finger protein 165	--++	--+-++++	Filtered_Out	-	Labonte	0.0131	1.88333	1	dentate nucleus < cerebellar nuclei	Not_Available	Not_Available	0.958
RERE	1.43e-11	arginine-glutamic acid dipeptide repeats	++++	----++++	+++-+-	+	Ding	0.0141	1.84986	1	V lateral hemisphere < V < Anterior Lobe < cerebellar hemispheres < cerebellar cortex	Sympathetic cholinergic neurons	2.97042255583533	0.53
RFTN2	5.41e-07	raftlin family member 2	----	++++----	---+++	-	Ramaker	0.0155	1.80854	1	corpus callosum < telencephalic commissures	Enteric glia	3.28226436108575	0.444
CRB1	2.5e-07	crumbs cell polarity complex component 1	++-+	+++-----	++-+-+	+	Ding	0.0155	1.80851	1	central glial substance < myelencephalon < gray matter	Cholinergic and monoaminergic neurons	5.4162160540302	0.623
HIST1H2BF	3.58e-08	histone cluster 1 H2B family member f	--++	++++++++	Filtered_Out	-	Labonte	0.0174	1.75936	1	central glial substance < myelencephalon < gray matter	Ependymal cells	3.28000311007773	Not_Available
CTNND1	7.75e-08	catenin delta 1	-+-+	----+-+-	----+-	-	Ding	0.0193	1.71448	1	central glial substance < myelencephalon < gray matter	Peripheral sensory non-peptidergic neurons	3.04181193393998	Not_Available
CAMKK2	1.88e-06	calcium/calmodulin dependent protein kinase kinase 2	+++-	-+-+++++	++----	+	Ding	0.0224	1.64949	1	IX paravermis < IX < Posterior Lobe < cerebellar hemispheres < cerebellar cortex	Telencephalon projecting excitatory neurons	4.56797675895	0.565
RBFOX1	6.09e-17	RNA binding fox-1 homolog 1	++++	---+++++	++----	+	Ding	0.0243	1.61444	1	dentate gyrus < hippocampal formation < limbic lobe	Peripheral sensory non-peptidergic neurons	3.48888258302817	0.717
PLCL1	7.79e-07	phospholipase C like 1 (inactive)	-+--	++++----	-----+	+	Labonte	0.0255	1.59417	1	inferior olivary complex < myelencephalon < gray matter	Oligodendrocytes	3.5006278468572	0.831
PCNP	2.33e-07	PEST proteolytic signal containing nuclear protein	-+++	++-+-+-+	---+-+	-	Ding	0.0255	1.59288	1	globus pallidus external segment < globus pallidus < basal ganglia	Enteric neurons	4.12396423066094	0.406
ANKS1B	1.5e-06	ankyrin repeat and sterile alpha motif domain containing 1B	-+++	----++--	--++++	-	Ding	0.0267	1.573	1	CA1 field < hippocampal formation < limbic lobe	Oligodendrocytes	3.62757275479769	0.695
FADS1	1.25e-07	fatty acid desaturase 1	++--	+++-----	--++-+	+	Labonte	0.0293	1.53273	1	central glial substance < myelencephalon < gray matter	Satellite glia	2.64161538223522	0.866
C11orf31	5.11e-07	selenoprotein H	+-+-	--+++++-	+-----	-	Labonte	0.0337	1.47192	1	superior temporal gyrus lateral bank of gyrus < superior temporal gyrus < temporal lobe	Sympathetic cholinergic neurons	2.47081378820764	Not_Available
MARK3	2.68e-07	microtubule affinity regulating kinase 3	+++-	+-+-+---	+-++--	+	Labonte	0.0345	1.46192	1	III paravermis < III < Anterior Lobe < cerebellar hemispheres < cerebellar cortex	Peripheral sensory neurofilament neurons	2.27828077755344	0.125
HLA-B	4.33e-11	major histocompatibility complex, class I, B	+-+-	++++++++	+--+--	-	Ding	0.036	1.44351	1	supraoptic nucleus < anterior hypothalamic region	Not_Available	Not_Available	0.771
RABEPK	1.56e-06	Rab9 effector protein with kelch motifs	+-+-	-++-++++	-----+	-	Ding	0.0368	1.43419	1	zona incerta < ventral thalamus < thalamus	Sympathetic cholinergic neurons	3.30391231298682	0.136
ETFDH	1.44e-06	electron transfer flavoprotein dehydrogenase	++-+	+++-+---	+-+-++	+	Ding	0.0435	1.3612	1	globus pallidus internal segment < globus pallidus < basal ganglia	Sympathetic cholinergic neurons	4.06593704014729	0.678
AREL1	3.04e-08	apoptosis resistant E3 ubiquitin protein ligase 1	++++	--------	-+++--	+	Ding	0.0461	1.33671	1	V < anterior lobe of the vermis < vermis < cerebellar cortex	Sympathetic noradrenergic neurons	3.69940043835784	0.305
MEGF11	1.78e-10	multiple EGF like domains 11	++-+	+++-++--	Filtered_Out	+	Ramaker	0.0465	1.33301	1	lateral mammillary nucleus < mammillary body < mammillary region	Oligodendrocyte precursor cells	3.17340914325478	0.84
RPS6KL1	1.01e-07	ribosomal protein S6 kinase like 1	+-+-	----++++	--++--	-	Labonte	0.0466	1.33183	1	V < anterior lobe of the vermis < vermis < cerebellar cortex	Sympathetic noradrenergic neurons	3.20011359192157	0.242
CELF4	8.75e-10	CUGBP Elav-like family member 4	+--+	+----+++	-+-+-+	-	Ding	0.0471	1.32671	1	dentate gyrus < hippocampal formation < limbic lobe	Cholinergic and monoaminergic neurons	3.48238762624301	0.739
ZDHHC21	7.5e-09	zinc finger DHHC-type containing 21	++++	-+------	---++-	+	Ding	0.0477	1.32181	1	VIIIB lateral hemisphere < VIIIB < Posterior Lobe < cerebellar hemispheres < cerebellar cortex	Peripheral sensory neurofilament neurons	2.82392946322424	0.752
HARS2	1.35e-06	histidyl-tRNA synthetase 2, mitochondrial	++++	+++--++-	+++---	+	Ding	0.049	1.3096	1	VIIIB lateral hemisphere < VIIIB < Posterior Lobe < cerebellar hemispheres < cerebellar cortex	Cholinergic and monoaminergic neurons	2.17146476079399	0.143
USP3	2.49e-06	ubiquitin specific peptidase 3	-+--	+++-----	--++--	+	Labonte	0.0515	1.28805	1	V lateral hemisphere < V < Anterior Lobe < cerebellar hemispheres < cerebellar cortex	Enteric neurons	3.21797612618307	0.564
NOX4	1.16e-06	NADPH oxidase 4	++--	+++++++-	Filtered_Out	+	Labonte	0.0519	1.28458	1	abducens nucleus < pontine tegmentum	Enteric neurons	4.55638009065575	0.906
EYS	1.32e-06	eyes shut homolog	++-+	+--++++-	Not_Available	-	Labonte	0.0528	1.27764	1	VIIIB lateral hemisphere < VIIIB < Posterior Lobe < cerebellar hemispheres < cerebellar cortex	Not_Available	Not_Available	0.00999
ACVR1B	5.28e-07	activin A receptor type 1B	++++	---+--++	++++--	+	Ramaker	0.056	1.25219	1	CA3 field < hippocampal formation < limbic lobe	Cholinergic and monoaminergic neurons	3.23201938751616	0.523
PHF2	2.32e-06	PHD finger protein 2	-+--	--+-++++	++----	+	Ding	0.0568	1.24573	1	central glial substance < myelencephalon < gray matter	Enteric neurons	3.35069240040798	0.125
ZKSCAN4	7.51e-14	zinc finger with KRAB and SCAN domains 4	-+-+	+++-+-++	+--+++	-	Ding	0.0588	1.23061	1	dentate gyrus < hippocampal formation < limbic lobe	Not_Available	Not_Available	0.353
KIAA1143	5e-07	KIAA1143	-+--	++++-++-	--++++	+	Labonte	0.0604	1.2188	1	locus ceruleus < pontine tegmentum	Sympathetic noradrenergic neurons	3.10909852231817	0.409
HSPA1A	8.13e-08	heat shock protein family A (Hsp70) member 1A	----	--+-----	----++	+	Labonte	0.0669	1.17435	1	corpus callosum < telencephalic commissures	Enteric glia	5.18641512450258	0.983
RHOA	7.1e-07	ras homolog family member A	-++-	-+++++-+	+--+++	-	Ding	0.0692	1.15969	1	corpus callosum < telencephalic commissures	Sympathetic noradrenergic neurons	2.68918059819945	0.68
LTBP3	8.14e-07	latent transforming growth factor beta binding protein 3	----	----++-+	+-+--+	-	Labonte	0.0696	1.15766	1	central glial substance < myelencephalon < gray matter	Choroid epithelial cells	4.40627315983146	0.827
SCYL1	6.11e-08	SCY1 like pseudokinase 1	+++-	++++++++	-++---	+	Labonte	0.0721	1.14178	1	dorsal lateral geniculate nucleus < dorsal lateral geneiculate nucleus < dorsal thalamus	Sympathetic cholinergic neurons	2.96996663171946	0.207
HARS	2.1e-07	histidyl-tRNA synthetase	+-+-	+-+-++++	+++-+-	+	Ding	0.0731	1.1362	1	dorsal lateral geniculate nucleus < dorsal lateral geneiculate nucleus < dorsal thalamus	Sympathetic noradrenergic neurons	3.50987465853632	0.113
BAD	1.35e-06	BCL2 associated agonist of cell death	--+-	++++-+++	------	+	Labonte	0.0736	1.13312	1	superior rostral gyrus < frontal lobe	Sympathetic cholinergic neurons	4.23641507854015	0.264
RTN1	1.71e-08	reticulon 1	++++	++-+-+++	-+--++	-	Ding	0.0755	1.12182	1	superior rostral gyrus < frontal lobe	Sympathetic noradrenergic neurons	4.27437476304621	0.963
STAU1	1.34e-06	staufen double-stranded RNA binding protein 1	+++-	+-++++++	+++-+-	+	Ding	0.0809	1.09212	1	motor nucleus of trigeminal nerve < trigeminal nuclei < pontine tegmentum	Cholinergic and monoaminergic neurons	2.27957428896524	0.258
ADCK3	1.43e-08	coenzyme Q8A	+++-	++++--+-	+-----	+	Ding	0.0824	1.08384	1	V lateral hemisphere < V < Anterior Lobe < cerebellar hemispheres < cerebellar cortex	Sympathetic noradrenergic neurons	3.10916895544605	Not_Available
SDK1	9.19e-09	sidekick cell adhesion molecule 1	-+++	----++++	Filtered_Out	-	Labonte	0.0831	1.08061	1	CA3 field < hippocampal formation < limbic lobe	Peripheral sensory peptidergic neurons	2.66671939497139	0.705
YLPM1	3.52e-10	YLP motif containing 1	-+--	----+--+	Not_Available	-	Labonte	0.0853	1.06889	1	dentate gyrus < hippocampal formation < limbic lobe	Cholinergic and monoaminergic neurons	2.74398735586121	0.157
TMEM42	4.87e-07	transmembrane protein 42	+-+-	++++-+++	Not_Available	+	Labonte	0.0868	1.06134	1	corpus callosum < telencephalic commissures	Peripheral sensory non-peptidergic neurons	2.85212076708556	0.325
GRIK5	2.06e-07	glutamate ionotropic receptor kainate type subunit 5	+-++	----++++	++++--	-	Labonte	0.0908	1.04197	1	CA3 field < hippocampal formation < limbic lobe	Telencephalon projecting excitatory neurons	2.66933952447768	0.327
TMX2	1.49e-07	thioredoxin related transmembrane protein 2	+++-	++++---+	Not_Available	+	Ramaker	0.0909	1.04166	1	subthalamic nucleus < subthalamus	Sympathetic noradrenergic neurons	3.31975245299273	0.238
CDH9	9.7e-07	cadherin 9	-+++	+---+++-	++--++	-	Labonte	0.0915	1.03875	1	dentate gyrus < hippocampal formation < limbic lobe	Dentate gyrus granule neurons	3.53243921491756	0.0139
C3orf84	2.53e-07	chromosome 3 open reading frame 84	+-++	Not_Available	Not_Available	-	Ramaker	0.0928	1.0323	1	subcuneiform nucleus < midbrain reticular formation	Telencephalon projecting inhibitory neurons	4.45555292702574	Not_Available
BCHE	2.39e-07	butyrylcholinesterase	----	++++----	-+-+++	+	Labonte	0.096	1.01762	1	lateral group of nuclei dorsal division < lateral group of nuclei < dorsal thalamus	Enteric neurons	4.87376600228417	0.992
EPHB2	1.04e-06	EPH receptor B2	--+-	---+--+-	+++---	+	Ding	0.0983	1.00757	1	corpus callosum < telencephalic commissures	Enteric glia	3.17103218033794	0.805
FAM120AOS	2.42e-06	family with sequence similarity 120A opposite strand	+++-	++++-++-	Not_Available	+	Labonte	0.0997	1.00125	1	caudal group of intralaminar nuclei < dorsal thalamus	Not_Available	Not_Available	0.504
CACNA2D1	2.52e-06	calcium voltage-gated channel auxiliary subunit alpha2delta 1	-+++	++-++-+-	----++	-	Ding	0.101	0.996723	1	dentate gyrus < hippocampal formation < limbic lobe	Enteric neurons	2.70476378072363	0.899
DCDC1	7.46e-09	doublecortin domain containing 1	++-+	+++++---	Filtered_Out	+	Labonte	0.106	0.972908	1	central glial substance < myelencephalon < gray matter	Not_Available	Not_Available	Not_Available
DCDC5	2.49e-09	doublecortin domain containing 1	++-+	+++++---	Filtered_Out	+	Labonte	0.106	0.972908	1	central glial substance < myelencephalon < gray matter	Not_Available	Not_Available	0.306
HLA-DQB1	2.33e-07	major histocompatibility complex, class II, DQ beta 1	----	--+-----	Not_Available	+	Labonte	0.107	0.970945	1	supraoptic nucleus < anterior hypothalamic region	Oligodendrocytes	5.45495155214386	0.989
PLA2R1	3.98e-07	phospholipase A2 receptor 1	---+	--+-+++-	Filtered_Out	-	Labonte	0.11	0.957249	1	IV lateral hemisphere < IV < Anterior Lobe < cerebellar hemispheres < cerebellar cortex	Vascular smooth muscle cells	3.97582009590131	0.687
CELF2	7.52e-08	CUGBP Elav-like family member 2	++++	--------	+-+---	+	Ding	0.111	0.956304	1	lateral group of nuclei ventral division < lateral group of nuclei < dorsal thalamus	Telencephalon projecting excitatory neurons	3.45968749332584	0.948
SORBS3	4.46e-08	sorbin and SH3 domain containing 3	+---	----++++	+-+-+-	-	Ding	0.114	0.942082	1	cuneate nucleus < myelencephalon < gray matter	Choroid epithelial cells	2.69134398604954	0.407
MAP9	7.15e-07	microtubule associated protein 9	++++	++-+----	-+-+++	-	Ding	0.115	0.937442	1	medial mammillary nucleus < mammillary body < mammillary region	Cholinergic and monoaminergic neurons	2.81388160029267	0.931
IQCJ-SCHIP1	1.37e-07	IQCJ-SCHIP1 readthrough	--++	----+++-	Not_Available	-	Labonte	0.117	0.932787	1	CA3 field < hippocampal formation < limbic lobe	Not_Available	Not_Available	Not_Available
BSN	1.61e-06	bassoon presynaptic cytomatrix protein	++++	----++++	++++--	-	Labonte	0.12	0.921932	1	CA3 field < hippocampal formation < limbic lobe	Telencephalon projecting excitatory neurons	3.05486009834863	0.646
PROX2	7.55e-10	prospero homeobox 2	---+	Missing_P_Values	Not_Available	-	Ramaker	0.121	0.918254	1	globose nucleus < cerebellar nuclei	Olfactory ensheathing cells	4.28919804920121	0.148
HTT	8.85e-07	huntingtin	++++	----++++	Not_Available	-	Labonte	0.123	0.909974	1	dorsal lateral geniculate nucleus < dorsal lateral geneiculate nucleus < dorsal thalamus	Cholinergic and monoaminergic neurons	2.63698335319815	0.321
DLST	8.87e-10	dihydrolipoamide S-succinyltransferase	+++-	--+-+---	Not_Available	+	Ramaker	0.125	0.90257	1	dorsal lateral geniculate nucleus < dorsal lateral geneiculate nucleus < dorsal thalamus	Peripheral sensory neurofilament neurons	4.18562972777196	0.26
CTNNA3	1.69e-10	catenin alpha 3	----	-+++---+	Filtered_Out	+	Labonte	0.129	0.887858	1	corpus callosum < telencephalic commissures	Schwann cells	4.05876404985967	0.707
SF3B1	1.78e-08	splicing factor 3b subunit 1	-+-+	+++-+---	+--+++	-	Ding	0.132	0.877799	1	corpus callosum < telencephalic commissures	Enteric neurons	2.7602558536192	0.542
SLC4A9	2.66e-06	solute carrier family 4 member 9	----	-++----+	Filtered_Out	+	Labonte	0.14	0.855218	1	principal sensory nucleus of trigeminal nerve < trigeminal nuclei < pontine tegmentum	Hindbrain neurons	4.77984052043041	0.393
ZCCHC7	4.19e-12	zinc finger CCHC-type containing 7	++--	+---++++	+-++++	-	Ding	0.144	0.840328	1	dentate gyrus < hippocampal formation < limbic lobe	Hindbrain neurons	3.13901441237523	0.646
HIST1H1B	9.97e-14	histone cluster 1 H1 family member b	-++-	Not_Available	Filtered_Out	+	Ramaker	0.147	0.832634	1	III paravermis < III < Anterior Lobe < cerebellar hemispheres < cerebellar cortex	Not_Available	Not_Available	0.491
CHD6	1.38e-10	chromodomain helicase DNA binding protein 6	-+-+	++++++++	++++-+	+	Ding	0.15	0.823878	1	central glial substance < myelencephalon < gray matter	Cholinergic and monoaminergic neurons	3.19207777428948	0.655
KLC1	2.46e-10	kinesin light chain 1	+-+-	+++---+-	--+-++	+	Ding	0.15	0.822631	1	corpus callosum < telencephalic commissures	Sympathetic cholinergic neurons	2.98086183940725	0.629
PPP6C	1.1e-06	protein phosphatase 6 catalytic subunit	++++	++++----	---+-+	+	Ding	0.151	0.820444	1	reticular nucleus of thalamus < ventral thalamus	Sympathetic cholinergic neurons	2.94432522454954	0.577
ASCC3	8.91e-08	activating signal cointegrator 1 complex subunit 3	++-+	+++-----	-+-+++	+	Ramaker	0.153	0.814879	1	dentate gyrus < hippocampal formation < limbic lobe	Enteric neurons	2.8330673764006	0.774
NEGR1	3.55e-15	neuronal growth regulator 1	++++	-+-+--+-	++-+++	-	Ding	0.153	0.814397	1	lingual gyrus striate < lingual gyrus < occipital lobe	Cholinergic and monoaminergic neurons	3.43387497988335	0.974
TOPAZ1	3.6e-07	testis and ovary specific PAZ domain containing 1	-+++	++++---+	Not_Available	+	Labonte	0.155	0.811041	1	CA1 field < hippocampal formation < limbic lobe	Peripheral sensory non-peptidergic neurons	4.72309099499653	Not_Available
TRAF3	3.17e-07	TNF receptor associated factor 3	+-++	-----++-	+-----	-	Labonte	0.155	0.809681	1	central glial substance < myelencephalon < gray matter	Hindbrain neurons	2.9800683009023	0.428
VPS41	1.94e-06	VPS41 subunit of HOPS complex	-+++	++-+--+-	-+-+++	-	Ding	0.158	0.802604	1	fusiform gyrus lateral bank of gyrus < fusiform gyrus < temporal lobe	Peripheral sensory neurofilament neurons	3.86058381099991	0.376
FADS2	1.94e-08	fatty acid desaturase 2	++--	+-+-----	+-----	+	Ding	0.168	0.773916	1	central glial substance < myelencephalon < gray matter	Satellite glia	5.30636788248189	0.768
LRP1B	2.73e-09	LDL receptor related protein 1B	++-+	++----+-	-++++-	+	Ramaker	0.172	0.764004	1	parolfactory gyri < frontal lobe	Dentate gyrus granule neurons	3.14664401885536	0.865
ZNF501	5.35e-07	zinc finger protein 501	-+--	--+-+---	Filtered_Out	+	Labonte	0.173	0.761963	1	VIIIB lateral hemisphere < VIIIB < Posterior Lobe < cerebellar hemispheres < cerebellar cortex	Not_Available	Not_Available	0.179
SOX5	3.79e-09	SRY-box 5	++-+	--------	Filtered_Out	+	Labonte	0.175	0.756843	1	central glial substance < myelencephalon < gray matter	Telencephalon projecting excitatory neurons	3.23285881562931	0.654
POGZ	3.16e-07	pogo transposable element derived with ZNF domain	-+-+	--+-+---	--+++-	-	Ding	0.178	0.74996	1	corpus callosum < telencephalic commissures	Enteric neurons	2.55794199138711	0.0413
PQLC2L	7.05e-09	PQ loop repeat containing 2 like	+++-	--+-----	Filtered_Out	+	Labonte	0.181	0.74312	1	dorsal lateral geniculate nucleus < dorsal lateral geneiculate nucleus < dorsal thalamus	Not_Available	Not_Available	0.761
PRR16	1.19e-06	proline rich 16	+++-	-++-----	Filtered_Out	+	Ramaker	0.183	0.738018	1	VIIIB lateral hemisphere < VIIIB < Posterior Lobe < cerebellar hemispheres < cerebellar cortex	Spinal cord excitatory neurons	2.86295065837097	0.87
FAM172A	7.75e-10	family with sequence similarity 172 member A	-+-+	++-++-+-	Not_Available	+	Ramaker	0.183	0.737422	1	VIIIB lateral hemisphere < VIIIB < Posterior Lobe < cerebellar hemispheres < cerebellar cortex	Peripheral sensory non-peptidergic neurons	2.68221919989064	0.505
CSMD1	3.31e-07	CUB and Sushi multiple domains 1	-+++	-+--+++-	+-+---	-	Ding	0.194	0.712889	1	dentate gyrus < hippocampal formation < limbic lobe	Peripheral sensory non-peptidergic neurons	3.54623054897492	0.832
FANCL	4.58e-07	FA complementation group L	---+	++++----	----++	+	Labonte	0.195	0.710204	1	corpus callosum < telencephalic commissures	Sympathetic noradrenergic neurons	3.6759759913453	0.696
CCS	2.3e-06	copper chaperone for superoxide dismutase	+---	--+-++++	++-++-	-	Labonte	0.199	0.701931	1	zona incerta < ventral thalamus < thalamus	Sympathetic cholinergic neurons	3.02968969462692	0.214
ASTN2	2.19e-11	astrotactin 2	++--	--+---++	-++++-	-	Labonte	0.205	0.68925	1	central glial substance < myelencephalon < gray matter	Enteric neurons	2.52990794163297	0.744
PCDHA3	1.06e-07	protocadherin alpha 3	-+-+	+++++-+-	Filtered_Out	+	Labonte	0.205	0.688877	1	midbrain raphe nuclei < midbrain tegmentum	Cholinergic and monoaminergic neurons	3.76612977790557	0.0941
ZNF184	3.34e-08	zinc finger protein 184	+++-	----+-+-	+++---	+	Labonte	0.205	0.688294	1	CA1 field < hippocampal formation < limbic lobe	Non-glutamatergic neuroblasts	3.28351880097876	0.368
HIST1H2BO	9.65e-08	histone cluster 1 H2B family member o	----	Not_Available	Filtered_Out	+	Ramaker	0.206	0.686015	1	III paravermis < III < Anterior Lobe < cerebellar hemispheres < cerebellar cortex	Ependymal cells	4.47946094136428	0.528
METTL9	1.74e-10	methyltransferase like 9	++++	+++++-+-	-++-++	-	Ding	0.208	0.682514	1	body of the caudate nucleus < caudate nucleus < striatum < basal ganglia	Schwann cells	3.07976530243268	0.218
SLC30A9	2.62e-07	solute carrier family 30 member 9	-+++	++++--+-	++---+	+	Labonte	0.212	0.673078	1	lateral mammillary nucleus < mammillary body < mammillary region	Cholinergic and monoaminergic neurons	2.53826229017514	0.345
PCDHA6	6.79e-07	protocadherin alpha 6	++++	+-++----	Filtered_Out	+	Ramaker	0.215	0.666827	1	VIIIB lateral hemisphere < VIIIB < Posterior Lobe < cerebellar hemispheres < cerebellar cortex	Cholinergic and monoaminergic neurons	5.12142141974706	0.054
BEND4	1.3e-07	BEN domain containing 4	-+++	---+----	Not_Available	+	Labonte	0.215	0.666755	1	substantia nigra pars compacta < substantia nigra	Cholinergic and monoaminergic neurons	3.2158369602427	0.855
NICN1	5.99e-07	nicolin 1	+---	+---++++	-++---	+	Ramaker	0.222	0.653055	1	fusiform gyrus bank of cos < fusiform gyrus < temporal lobe	Sympathetic noradrenergic neurons	2.48723259765726	0.231
BAG5	9.18e-07	BCL2 associated athanogene 5	-++-	-+++----	--+-+-	+	Ding	0.226	0.645982	1	VIIIB lateral hemisphere < VIIIB < Posterior Lobe < cerebellar hemispheres < cerebellar cortex	Sympathetic cholinergic neurons	3.08399659801482	0.595
HIST1H3J	1.09e-14	histone cluster 1 H3 family member j	-+--	Not_Available	Filtered_Out	+	Ramaker	0.227	0.64428	1	VI < posterior lobe of the vermis < vermis < cerebellar cortex	Non-glutamatergic neuroblasts	4.7069109016322	0.0751
TMEM161B	4.77e-14	transmembrane protein 161B	++++	+++-----	+---++	+	Labonte	0.231	0.635744	1	VIIIB lateral hemisphere < VIIIB < Posterior Lobe < cerebellar hemispheres < cerebellar cortex	Hindbrain neurons	3.25705381699828	0.572
TAL1	5.73e-07	TAL bHLH transcription factor 1, erythroid differentiation factor	---+	++++++++	Filtered_Out	-	Ramaker	0.233	0.633125	1	superior olivary complex < pontine tegmentum	Di- and mesencephalon inhibitory neurons	5.43065221780771	0.888
PPID	2.41e-06	peptidylprolyl isomerase D	-++-	+++++-++	---+-+	-	Ding	0.234	0.63077	1	subthalamic nucleus < subthalamus	Sympathetic noradrenergic neurons	4.06860690350549	0.116
DENND1B	1.45e-08	DENN domain containing 1B	++++	-++-++--	+-+-+-	+	Ding	0.237	0.625717	1	abducens nucleus < pontine tegmentum	Hindbrain neurons	2.8469905646128	0.879
TCF4	4.55e-16	transcription factor 4	++-+	-+----+-	+-++-+	+	Labonte	0.24	0.620559	1	VIIB < posterior lobe of the vermis < vermis < cerebellar cortex	Telencephalon inhibitory interneurons	3.77388307459323	0.968
RHOBTB1	1.57e-06	Rho related BTB domain containing 1	--++	++++--+-	+-----	-	Ding	0.24	0.61968	1	central glial substance < myelencephalon < gray matter	Pericytes	3.79887133588337	0.884
HIST1H3I	6.38e-10	histone cluster 1 H3 family member i	-+++	Not_Available	Filtered_Out	-	Ramaker	0.241	0.617919	1	V < anterior lobe of the vermis < vermis < cerebellar cortex	Satellite glia	3.24844635290804	0.451
SERPING1	2.45e-06	serpin family G member 1	++++	---+++++	-++-++	+	Ramaker	0.246	0.609368	1	central glial substance < myelencephalon < gray matter	Vascular and leptomeningeal cells	4.13708695278917	0.983
ZSCAN12	8.58e-11	zinc finger and SCAN domain containing 12	-++-	-++++++-	Filtered_Out	+	Labonte	0.247	0.607152	1	VIIIB lateral hemisphere < VIIIB < Posterior Lobe < cerebellar hemispheres < cerebellar cortex	Sympathetic cholinergic neurons	3.51776534571152	0.374
STK19	7.06e-07	serine/threonine kinase 19	+---	-----+-+	+-++-+	-	Ding	0.247	0.607125	1	VIIIB paravermis < VIIIB < Posterior Lobe < cerebellar hemispheres < cerebellar cortex	Sympathetic cholinergic neurons	3.45701413647564	0.0751
CABP1	1.01e-08	calcium binding protein 1	+-+-	-+--++++	+++---	+	Labonte	0.248	0.605407	1	postcentral gyrus bank of the central sulcus < postcentral gyrus < parietal lobe	Not_Available	Not_Available	0.769
RANGAP1	3.07e-08	Ran GTPase activating protein 1	+-+-	+-+++-++	++----	-	Ding	0.251	0.600077	1	supramarginal gyrus superior bank of gyrus < supramarginal gyrus < inferior parietal lobule < parietal lobe	Cholinergic and monoaminergic neurons	2.64465890210927	0.525
TMEM258	5.55e-07	transmembrane protein 258	----	+++-++++	---+--	-	Ding	0.253	0.596606	1	corpus callosum < telencephalic commissures	Sympathetic noradrenergic neurons	4.05633443300144	0.218
GINM1	2.54e-06	glycoprotein integral membrane 1	-+--	+++++---	+--+++	-	Ding	0.253	0.596297	1	corpus callosum < telencephalic commissures	Sympathetic noradrenergic neurons	4.30444805665209	0.416
PCDHA4	3.57e-07	protocadherin alpha 4	++-+	+++++--+	Not_Available	+	Labonte	0.256	0.59093	1	midbrain raphe nuclei < midbrain tegmentum	Enteric neurons	4.16640383809155	Not_Available
ZNF322	3.72e-07	zinc finger protein 322	-+++	--++-+++	++++-+	+	Ramaker	0.258	0.589146	1	zona incerta < ventral thalamus < thalamus	Cholinergic and monoaminergic neurons	2.88376454481502	0.256
FH	1.47e-06	fumarate hydratase	+++-	+++++++-	-+-+-+	+	Ding	0.261	0.583028	1	dentate gyrus < hippocampal formation < limbic lobe	Sympathetic cholinergic neurons	3.39436911319744	0.609
AP3B1	3.15e-07	adaptor related protein complex 3 subunit beta 1	-+--	++++---+	----+-	+	Ding	0.262	0.581252	1	corpus callosum < telencephalic commissures	Sympathetic noradrenergic neurons	2.41682075189858	0.379
PAX6	1.67e-09	paired box 6	++++	+-+-----	-----+	+	Ding	0.264	0.57762	1	IX paravermis < IX < Posterior Lobe < cerebellar hemispheres < cerebellar cortex	Subcommissural organ hypendymal cells	3.87975115204495	0.825
SGIP1	1.68e-09	SH3 domain GRB2 like endophilin interacting protein 1	-+-+	--------	-+---+	-	Ding	0.27	0.568159	1	CA4 field < hippocampal formation < limbic lobe	Enteric neurons	3.3600428279968	0.823
TTC12	8.38e-09	tetratricopeptide repeat domain 12	+---	+++-++-+	Filtered_Out	+	Ramaker	0.275	0.561035	1	central glial substance < myelencephalon < gray matter	Ependymal cells	5.77921636202419	0.704
GTF2IRD1	2.15e-08	GTF2I repeat domain containing 1	----	+---++++	-+++--	-	Labonte	0.285	0.545322	1	dorsal lateral geniculate nucleus < dorsal lateral geneiculate nucleus < dorsal thalamus	Enteric neurons	3.45766991804651	0.528
RFWD2	7e-09	COP1 E3 ubiquitin ligase	+++-	-++-+++-	+-++--	+	Labonte	0.29	0.538078	1	dentate gyrus < hippocampal formation < limbic lobe	Peripheral sensory neurofilament neurons	2.97425684266462	0.202
CTTNBP2	1.26e-07	cortactin binding protein 2	-+-+	+-+-----	+--++-	-	Labonte	0.301	0.522032	1	corpus callosum < telencephalic commissures	Telencephalon projecting excitatory neurons	2.85629697658472	0.808
PCDHA2	4.57e-08	protocadherin alpha 2	-+-+	-++----+	Filtered_Out	+	Labonte	0.301	0.521252	1	midbrain raphe nuclei < midbrain tegmentum	Spinal cord inhibitory neurons	3.87457447125714	0.631
HIST1H4L	6.17e-11	histone cluster 1 H4 family member l	--+-	Not_Available	Filtered_Out	-	Ramaker	0.305	0.51517	1	III paravermis < III < Anterior Lobe < cerebellar hemispheres < cerebellar cortex	Enteric neurons	5.67366036980197	0.187
PSEN2	2.68e-06	presenilin 2	+++-	+++-++++	++---+	+	Ding	0.31	0.508315	1	dorsal lateral geniculate nucleus < dorsal lateral geneiculate nucleus < dorsal thalamus	Sympathetic cholinergic neurons	2.82785966242627	0.438
TYR	6.97e-09	tyrosinase	+--+	Not_Available	Filtered_Out	-	Ramaker	0.326	0.487012	1	inferior temporal gyrus lateral bank of gyrus < inferior temporal gyrus < temporal lobe	Spinal cord inhibitory neurons	5.43895820048014	0.504
CDH13	1.59e-11	cadherin 13	-+++	---++-+-	+++--+	+	Labonte	0.334	0.476798	1	reticular nucleus of thalamus < ventral thalamus	Cholinergic and monoaminergic neurons	5.54202884977809	0.826
CCDC36	6.57e-07	coiled-coil domain containing 36	--++	+++--+-+	Filtered_Out	-	Ramaker	0.339	0.470253	1	globose nucleus < cerebellar nuclei	Spinal cord inhibitory neurons	2.89073800123078	0.054
NRD1	2.66e-08	nardilysin convertase	++++	++--++--	--+---	+	Ding	0.345	0.461638	1	dorsal lateral geniculate nucleus < dorsal lateral geneiculate nucleus < dorsal thalamus	Enteric neurons	2.59847808488664	Not_Available
TRMT10C	1.08e-07	tRNA methyltransferase 10C, mitochondrial RNase P subunit	--+-	++++--+-	++--+-	+	Ding	0.348	0.458128	1	subthalamic nucleus < subthalamus	Sympathetic noradrenergic neurons	3.92726443641264	0.618
ITGB6	2.03e-06	integrin subunit beta 6	++--	Missing_P_Values	Filtered_Out	+	Ramaker	0.35	0.455996	1	bed nucleus of stria terminalis < substantia innominata < basal forebrain	Enteric neurons	5.12420563011828	0.971
OLFM4	1.7e-12	olfactomedin 4	++++	++-++++-	Filtered_Out	-	Ramaker	0.351	0.454628	1	supraoptic nucleus < anterior hypothalamic region	Peptidergic neurons	4.56491232412	0.99
MARCH10	2.76e-07	membrane associated ring-CH-type finger 10	++--	+-++++-+	Not_Available	-	Labonte	0.361	0.443058	1	central glial substance < myelencephalon < gray matter	Ependymal cells	5.90134026945877	0.2
TOP1	1.66e-06	DNA topoisomerase I	----	----+---	+-++-+	-	Labonte	0.361	0.442702	1	VIIIA < posterior lobe of the vermis < vermis < cerebellar cortex	Enteric neurons	2.45826485904618	0.618
CNTNAP5	3.89e-09	contactin associated protein like 5	-+-+	-+-+++++	Filtered_Out	-	Labonte	0.363	0.440402	1	lateral group of nuclei dorsal division < lateral group of nuclei < dorsal thalamus	Enteric neurons	2.75891103538495	0.391
ZNF197	2.28e-10	zinc finger protein 197	-+-+	--+-----	Filtered_Out	+	Ramaker	0.365	0.43724	1	VIIIB lateral hemisphere < VIIIB < Posterior Lobe < cerebellar hemispheres < cerebellar cortex	Not_Available	Not_Available	0.249
ZSCAN9	8.28e-13	zinc finger and SCAN domain containing 9	-+++	-++-++++	Filtered_Out	-	Labonte	0.375	0.426301	1	VIIIB lateral hemisphere < VIIIB < Posterior Lobe < cerebellar hemispheres < cerebellar cortex	Not_Available	Not_Available	0.315
MYBPC3	1.39e-06	myosin binding protein C, cardiac	-++-	Not_Available	++-++-	+	Ding	0.379	0.421753	1	motor nucleus of trigeminal nerve < trigeminal nuclei < pontine tegmentum	Cerebellum neurons	5.81557799702496	0.231
TCAIM	1.4e-07	T cell activation inhibitor, mitochondrial	-+++	-++-++--	-++-++	+	Labonte	0.387	0.411935	1	III paravermis < III < Anterior Lobe < cerebellar hemispheres < cerebellar cortex	Peripheral sensory neurofilament neurons	3.06888058391449	0.608
FAM120A	3.67e-08	family with sequence similarity 120A	---+	----+-+-	+++-++	+	Labonte	0.396	0.402068	1	inferior olivary complex < myelencephalon < gray matter	Enteric neurons	2.57443704514341	0.649
BAZ2B	1.32e-07	bromodomain adjacent to zinc finger domain 2B	----	+-+-+---	--++--	+	Ding	0.4	0.397492	1	corpus callosum < telencephalic commissures	Enteric neurons	3.13509874745176	0.588
HSPE1-MOB4	2.29e-07	HSPE1-MOB4 readthrough	+++-	Not_Available	Not_Available	+	Ramaker	0.405	0.392734	1	medial mammillary nucleus < mammillary body < mammillary region	Not_Available	Not_Available	Not_Available
ZSCAN26	8.51e-12	zinc finger and SCAN domain containing 26	-+++	++--+++-	---+++	-	Ding	0.407	0.390763	1	VIIIB lateral hemisphere < VIIIB < Posterior Lobe < cerebellar hemispheres < cerebellar cortex	Hindbrain neurons	3.89453876391377	0.22
ZFHX4	5.27e-09	zinc finger homeobox 4	----	--+-----	+-++++	-	Ding	0.42	0.376894	1	subthalamic nucleus < subthalamus	Cholinergic and monoaminergic neurons	4.22953199576822	0.799
ELAVL2	9e-08	ELAV like RNA binding protein 2	++++	------+-	---+-+	-	Ding	0.421	0.375388	1	substantia nigra pars compacta < substantia nigra	Cholinergic and monoaminergic neurons	3.95611796344017	0.926
GRM5	6.21e-17	glutamate metabotropic receptor 5	++++	-+-+----	Filtered_Out	+	Labonte	0.425	0.37187	1	septal nuclei < basal forebrain	Spinal cord inhibitory neurons	2.69070567775424	0.708
ERBB4	1.29e-13	erb-b2 receptor tyrosine kinase 4	-+++	++--++--	+-+++-	+	Labonte	0.426	0.370855	1	substantia nigra pars compacta < substantia nigra	Telencephalon inhibitory interneurons	4.76943202691819	0.894
NRG1	9.64e-10	neuregulin 1	+++-	-------+	+++++-	+	Ding	0.431	0.365776	1	basal nucleus of meynert < substantia innominata < basal forebrain	Not_Available	Not_Available	0.928
ZDHHC5	3.47e-08	zinc finger DHHC-type containing 5	+++-	------+-	++----	+	Ding	0.431	0.365206	1	dorsal lateral geniculate nucleus < dorsal lateral geneiculate nucleus < dorsal thalamus	Sympathetic cholinergic neurons	3.2110028692152	0.262
INPP4B	3.71e-07	inositol polyphosphate-4-phosphatase type II B	-+++	-+--++--	-+-+--	+	Ding	0.433	0.363209	1	basal nucleus of meynert < substantia innominata < basal forebrain	Cholinergic and monoaminergic neurons	3.10686119920757	0.888
CHMP3	4e-07	charged multivesicular body protein 3	++++	++++++++	-+--++	-	Ramaker	0.436	0.360506	1	claustrum < cerebral nuclei	Sympathetic cholinergic neurons	3.23083923103447	Not_Available
PAX5	6.67e-10	paired box 5	++++	Missing_P_Values	Filtered_Out	+	Ramaker	0.441	0.355626	1	subcuneiform nucleus < midbrain reticular formation	Cholinergic and monoaminergic neurons	5.46886575678045	0.983
EP300	2.3e-07	E1A binding protein p300	-+-+	----++-+	-+++--	-	Ding	0.452	0.345053	1	IV < anterior lobe of the vermis < vermis < cerebellar cortex	Enteric neurons	3.85847334346357	0.245
PLCG1	2.94e-07	phospholipase C gamma 1	--+-	+---++++	---++-	-	Labonte	0.456	0.340568	1	VIIIA lateral hemisphere < VIIIA < Posterior Lobe < cerebellar hemispheres < cerebellar cortex	Cholinergic and monoaminergic neurons	2.64183744677499	0.252
PMFBP1	3.65e-07	polyamine modulated factor 1 binding protein 1	++-+	+-+-+--+	Filtered_Out	+	Ramaker	0.475	0.323481	1	locus ceruleus < pontine tegmentum	Peripheral sensory neurofilament neurons	5.32364599048966	0.356
OR12D3	1.2e-09	olfactory receptor family 12 subfamily D member 3	-+++	Not_Available	Filtered_Out	-	Ramaker	0.475	0.323101	1	lateral tuberal nucleus < tuberal region	Gene detected; No expression measured	Not_Available	0.0523
PTPRS	2.3e-06	protein tyrosine phosphatase receptor type S	-+--	---+++++	------	-	Ding	0.485	0.314538	1	dorsal lateral geniculate nucleus < dorsal lateral geneiculate nucleus < dorsal thalamus	Hindbrain neurons	3.41680827717013	0.624
DRD2	5.35e-14	dopamine receptor D2	+-++	--+++--+	Not_Available	-	Labonte	0.486	0.313412	1	substantia nigra pars compacta < substantia nigra	Telencephalon projecting inhibitory neurons	5.48879160941623	0.439
TCTEX1D1	6.7e-08	Tctex1 domain containing 1	++++	--+-++--	Filtered_Out	+	Ramaker	0.489	0.310256	1	central glial substance < myelencephalon < gray matter	Ependymal cells	5.78194929693987	0.518
TENM2	2.77e-14	teneurin transmembrane protein 2	++-+	----+++-	+++--+	+	Ding	0.502	0.299426	1	cuneus striate < cuneus < occipital lobe	Cholinergic and monoaminergic neurons	3.35455660793708	0.975
CACNA1E	2.86e-11	calcium voltage-gated channel subunit alpha1 E	-+-+	---+----	+-+-+-	+	Ding	0.519	0.28449	1	inferior olivary complex < myelencephalon < gray matter	Telencephalon projecting excitatory neurons	3.11168061889145	0.753
OR2B2	2.79e-12	olfactory receptor family 2 subfamily B member 2	+++-	Not_Available	Filtered_Out	-	Ramaker	0.528	0.277513	1	hypoglossal nucleus < myelencephalon < gray matter	Hindbrain neurons	6.08486984459331	0.0751
MOB4	6.09e-07	MOB family member 4, phocein	-+++	++++----	Not_Available	+	Labonte	0.538	0.269177	1	medial geniculate complex < dorsal thalamus	Sympathetic noradrenergic neurons	2.82015204088842	Not_Available
ABT1	1.16e-07	activator of basal transcription 1	+-++	-++--+++	+--+--	-	Ding	0.54	0.267281	1	VIIIB lateral hemisphere < VIIIB < Posterior Lobe < cerebellar hemispheres < cerebellar cortex	Sympathetic cholinergic neurons	3.52763677445576	0.116
MED19	1.75e-07	mediator complex subunit 19	+-+-	++--++++	-+++-+	-	Labonte	0.542	0.265915	1	CA4 field < hippocampal formation < limbic lobe	Sympathetic cholinergic neurons	2.75665720184329	0.125
RSRC1	2.6e-14	arginine and serine rich coiled-coil 1	++--	+++++--+	+--+++	-	Ding	0.553	0.257503	1	dorsal lateral geniculate nucleus < dorsal lateral geneiculate nucleus < dorsal thalamus	Sympathetic cholinergic neurons	4.67423024890706	0.582
PCLO	6.57e-13	piccolo presynaptic cytomatrix protein	-+-+	-----+++	Not_Available	-	Labonte	0.556	0.255069	1	CA3 field < hippocampal formation < limbic lobe	Cholinergic and monoaminergic neurons	3.0594309138566	0.829
C7orf72	8.26e-07	spermatogenesis associated 48	----	Not_Available	Not_Available	-	Ramaker	0.561	0.250859	1	Not_Available	Peripheral sensory non-peptidergic neurons	4.43276936085343	Not_Available
LRFN5	2.04e-12	leucine rich repeat and fibronectin type III domain containing 5	++++	----+---	++++--	+	Labonte	0.567	0.246227	1	dentate gyrus < hippocampal formation < limbic lobe	Peripheral sensory non-peptidergic neurons	2.43755385014259	0.77
ZMAT2	2.44e-06	zinc finger matrin-type 2	+-+-	++++++++	-+---+	-	Labonte	0.574	0.240869	1	putamen < striatum < basal ganglia	Sympathetic cholinergic neurons	3.38506255416219	0.203
MEF2C	1.58e-12	myocyte enhancer factor 2C	++++	++-++++-	++---+	+	Ding	0.581	0.235825	1	lingual gyrus striate < lingual gyrus < occipital lobe	Telencephalon projecting excitatory neurons	5.72876305964627	0.978
KIF15	3.68e-08	kinesin family member 15	+--+	+++-+-+-	Filtered_Out	+	Labonte	0.59	0.228984	1	lingual gyrus striate < lingual gyrus < occipital lobe	Oligodendrocyte precursor cells	5.64112714107512	0.953
ZHX3	2.34e-07	zinc fingers and homeoboxes 3	++++	--------	--++--	+	Labonte	0.597	0.224171	1	globus pallidus internal segment < globus pallidus < basal ganglia	Cholinergic and monoaminergic neurons	2.14018429531549	0.409
ACTL8	6.06e-07	actin like 8	+-+-	Not_Available	Filtered_Out	+	Ramaker	0.601	0.221211	1	globose nucleus < cerebellar nuclei	Not_Available	Not_Available	0.466
FNIP2	7.22e-07	folliculin interacting protein 2	-+++	-+-+--+-	Not_Available	+	Ramaker	0.604	0.219045	1	corpus callosum < telencephalic commissures	Sympathetic cholinergic neurons	2.74557029806866	0.742
PRSS16	6.41e-09	serine protease 16	+++-	Missing_P_Values	Filtered_Out	+	Ramaker	0.606	0.217176	1	postcentral gyrus superior lateral aspect of gyrus < postcentral gyrus < parietal lobe	Sympathetic noradrenergic neurons	4.25160226046541	0.734
SIM1	1.47e-06	SIM bHLH transcription factor 1	++-+	Not_Available	Filtered_Out	+	Ramaker	0.61	0.214645	1	paraventricular nucleus of the hypothalamus < anterior hypothalamic region	Peptidergic neurons	6.081771755902	0.05
ZNF35	4.66e-07	zinc finger protein 35	-+--	-++-+---	-+--+-	+	Ramaker	0.624	0.204613	1	zona incerta < ventral thalamus < thalamus	Sympathetic cholinergic neurons	2.42941816107446	0.151
GRM8	1.8e-12	glutamate metabotropic receptor 8	+-++	----+---	++---+	-	Ding	0.643	0.1916	1	pontine nuclei < basal part of pons	Hindbrain neurons	5.10986286366373	0.571
ANKHD1	2.08e-06	ankyrin repeat and KH domain containing 1	-+--	+-+--+--	Filtered_Out	+	Labonte	0.645	0.190199	1	IV lateral hemisphere < IV < Anterior Lobe < cerebellar hemispheres < cerebellar cortex	Enteric neurons	3.36518049160504	Not_Available
SHISA9	8.98e-17	shisa family member 9	+-++	---++-+-	Not_Available	-	Labonte	0.652	0.186046	1	lateral mammillary nucleus < mammillary body < mammillary region	Glutamatergic neuroblasts	3.55297161097771	0.755
ESR2	2.67e-09	estrogen receptor 2	++-+	+-+++---	Filtered_Out	+	Labonte	0.663	0.178563	1	paraventricular nucleus of the hypothalamus < anterior hypothalamic region	Cholinergic and monoaminergic neurons	5.66013271833836	0.399
PRR34	5.59e-08	PRR34 long non-coding RNA	----	+-+++-++	Filtered_Out	+	Labonte	0.672	0.172803	1	preoptic region < hypothalamus	Not_Available	Not_Available	0.233
BTN2A1	6.69e-12	butyrophilin subfamily 2 member A1	--+-	--+-----	-+-+-+	+	Labonte	0.679	0.168166	1	VIIIB lateral hemisphere < VIIIB < Posterior Lobe < cerebellar hemispheres < cerebellar cortex	Not_Available	Not_Available	0.42
IGSF6	1.56e-09	immunoglobulin superfamily member 6	---+	++++++++	Filtered_Out	-	Labonte	0.695	0.158099	1	substantia nigra pars reticulata < substantia nigra	Perivascular macrophages	5.69320947447033	0.904
TAOK3	1.49e-08	TAO kinase 3	----	+---++--	-+++--	-	Labonte	0.708	0.150241	1	globus pallidus external segment < globus pallidus < basal ganglia	Peripheral sensory non-peptidergic neurons	2.71069151956007	0.531
TMEM67	3.38e-07	transmembrane protein 67	+--+	+++-++--	Filtered_Out	-	Labonte	0.708	0.150005	1	central glial substance < myelencephalon < gray matter	Ependymal cells	5.1952029590477	0.566
PCDHA7	2.25e-06	protocadherin alpha 7	-+++	-+----+-	Not_Available	-	Labonte	0.711	0.148291	1	midbrain raphe nuclei < midbrain tegmentum	Hindbrain neurons	3.45083045485666	Not_Available
ANKHD1-EIF4EBP3	2.53e-06	ANKHD1-EIF4EBP3 readthrough	-++-	--+-+---	Not_Available	+	Ramaker	0.712	0.14781	1	VIIIB lateral hemisphere < VIIIB < Posterior Lobe < cerebellar hemispheres < cerebellar cortex	Enteric neurons	3.36518049160504	Not_Available
HIST1H2BL	3.54e-12	histone cluster 1 H2B family member l	++-+	+++++++-	Not_Available	+	Labonte	0.715	0.145663	1	central glial substance < myelencephalon < gray matter	Non-glutamatergic neuroblasts	3.57586137470859	0.0554
LIN28B	6.57e-10	lin-28 homolog B	++++	-+--+---	Filtered_Out	-	Labonte	0.717	0.144724	1	preoptic region < hypothalamus	Cholinergic and monoaminergic neurons	3.59561227412821	0.913
SOX6	4.17e-07	SRY-box 6	-+-+	+++-+---	Filtered_Out	+	Labonte	0.719	0.143483	1	nucleus of the diagonal band horizontal division < nucleus of the diagonal band < substantia innominata < basal forebrain	Oligodendrocyte precursor cells	3.77243808724271	0.933
PSORS1C2	2.98e-07	psoriasis susceptibility 1 candidate 2	+-+-	Not_Available	Filtered_Out	-	Ramaker	0.731	0.136376	1	lateral parabrachial nucleus < pontine tegmentum	Vascular endothelial cells	5.0468346698786	0.622
ZSCAN31	1.82e-10	zinc finger and SCAN domain containing 31	-+--	++----+-	++-+++	-	Ding	0.731	0.135846	1	V lateral hemisphere < V < Anterior Lobe < cerebellar hemispheres < cerebellar cortex	Not_Available	Not_Available	0.551
PGBD1	5.95e-14	piggyBac transposable element derived 1	++--	+++-+---	---++-	-	Ding	0.735	0.133518	1	VIIB < posterior lobe of the vermis < vermis < cerebellar cortex	Cholinergic and monoaminergic neurons	2.67936848883206	0.438
HMGN4	1.07e-06	high mobility group nucleosomal binding domain 4	++++	+++-+---	---+-+	-	Ding	0.736	0.133189	1	lateral mammillary nucleus < mammillary body < mammillary region	Not_Available	Not_Available	0.208
B3GALTL	5.7e-12	beta 3-glucosyltransferase	-++-	-++-----	---+-+	+	Labonte	0.74	0.130955	1	lateral group of nuclei dorsal division < lateral group of nuclei < dorsal thalamus	Not_Available	Not_Available	Not_Available
BTN1A1	7.4e-09	butyrophilin subfamily 1 member A1	++-+	Not_Available	Filtered_Out	+	Ramaker	0.749	0.125654	1	CA2 field < hippocampal formation < limbic lobe	Di- and mesencephalon inhibitory neurons	4.33940339359627	0.0995
KYNU	2.38e-06	kynureninase	+--+	-++++-++	Filtered_Out	+	Labonte	0.76	0.119225	1	supraoptic nucleus < anterior hypothalamic region	Peripheral sensory neurofilament neurons	5.61856084128691	0.993
TRMT61A	3.68e-09	tRNA methyltransferase 61A	+-+-	+++--++-	Not_Available	-	Labonte	0.772	0.112351	1	central glial substance < myelencephalon < gray matter	Sympathetic cholinergic neurons	4.17273728456568	0.267
ZNF445	3.53e-10	zinc finger protein 445	++--	--+-+---	++++++	+	Labonte	0.776	0.11005	1	dentate gyrus < hippocampal formation < limbic lobe	Enteric neurons	2.82039486606516	0.138
HIST1H2AL	3.49e-11	histone cluster 1 H2A family member l	+++-	Not_Available	Not_Available	+	Ramaker	0.782	0.106818	1	III paravermis < III < Anterior Lobe < cerebellar hemispheres < cerebellar cortex	Non-glutamatergic neuroblasts	4.72875715009712	0.443
OTX2	8.91e-07	orthodenticle homeobox 2	-+--	Missing_P_Values	Filtered_Out	+	Ramaker	0.782	0.106758	1	superior colliculus < midbrain tectum	Choroid epithelial cells	5.67783562285583	0.728
ANKK1	5.17e-09	ankyrin repeat and kinase domain containing 1	+---	Missing_P_Values	Filtered_Out	+	Ramaker	0.802	0.0957522	1	IV < anterior lobe of the vermis < vermis < cerebellar cortex	Ependymal cells	5.14854861636551	Not_Available
CDK14	2.93e-07	cyclin dependent kinase 14	++++	++-+-+++	+----+	-	Ding	0.819	0.086649	1	CA4 field < hippocampal formation < limbic lobe	Cholinergic and monoaminergic neurons	3.23817115049914	0.772
ZKSCAN3	1.16e-08	zinc finger with KRAB and SCAN domains 3	++-+	+-+-+-++	Filtered_Out	+	Labonte	0.83	0.0806703	1	CA3 field < hippocampal formation < limbic lobe	Enteric neurons	3.02516222227187	0.289
ESRRG	1.31e-07	estrogen related receptor gamma	+++-	-+------	-+-+--	+	Ding	0.836	0.0778552	1	pontine nuclei < basal part of pons	Hindbrain neurons	5.83466932445449	0.79
CNTN5	3.66e-07	contactin 5	-+++	++-++++-	Filtered_Out	-	Labonte	0.857	0.0672025	1	dorsal lateral geniculate nucleus < dorsal lateral geneiculate nucleus < dorsal thalamus	Enteric neurons	4.74784998801108	0.584
SLC17A3	1.67e-07	solute carrier family 17 member 3	-+-+	Not_Available	Filtered_Out	+	Ramaker	0.88	0.0555006	1	VIIB < posterior lobe of the vermis < vermis < cerebellar cortex	Telencephalon projecting excitatory neurons	5.30564455534324	0.541
SCAI	1.19e-07	suppressor of cancer cell invasion	-+++	-+-+--+-	Not_Available	+	Labonte	0.892	0.0497035	1	cuneus striate < cuneus < occipital lobe	Cholinergic and monoaminergic neurons	3.17519641074897	0.677
SORCS3	2.27e-19	sortilin related VPS10 domain containing receptor 3	-+++	+-++----	+-----	+	Labonte	0.914	0.0392407	1	claustrum < cerebral nuclei	Cholinergic and monoaminergic neurons	4.66244545834245	0.601
FCF1	4.33e-08	FCF1 rRNA-processing protein	----	+++++-++	Filtered_Out	+	Labonte	0.917	0.0378159	1	central glial substance < myelencephalon < gray matter	Sympathetic noradrenergic neurons	4.46050743918228	0.395
ZSCAN16	6.65e-13	zinc finger and SCAN domain containing 16	----	+++-+-+-	Filtered_Out	-	Ramaker	0.96	0.0176183	1	corpus callosum < telencephalic commissures	Not_Available	Not_Available	0.612
IK	2.32e-06	IK cytokine	+-+-	+-+-++++	+-+-++	-	Ding	0.973	0.0116953	1	central glial substance < myelencephalon < gray matter	Sympathetic cholinergic neurons	2.48710849996183	0.161
SLC44A4	7.98e-07	solute carrier family 44 member 4	+---	Not_Available	Filtered_Out	+	Ramaker	1	0	1	central glial substance < myelencephalon < gray matter	Subcommissural organ hypendymal cells	5.85408230025674	0.863
DCC	2.57e-14	DCC netrin 1 receptor	++++	-----+--	Filtered_Out	-	Labonte	1	0	1	CA3 field < hippocampal formation < limbic lobe	Telencephalon projecting inhibitory neurons	3.86850836475096	0.787
BTN3A2	3.96e-13	butyrophilin subfamily 3 member A2	+---	+-+----+	------	+	Ramaker	1	0	1	supraoptic nucleus < anterior hypothalamic region	Not_Available	Not_Available	0.845
ZNF660	2.47e-10	zinc finger protein 660	++-+	--------	Filtered_Out	-	Labonte	1	0	1	central glial substance < myelencephalon < gray matter	Not_Available	Not_Available	0.142
SPPL3	2.85e-10	signal peptide peptidase like 3	-++-	++-----+	Not_Available	+	Labonte	1	0	1	corpus callosum < telencephalic commissures	Peripheral sensory neurofilament neurons	2.35524857505318	0.373
ZKSCAN7	5.11e-10	zinc finger with KRAB and SCAN domains 7	++++	+-+-+---	Filtered_Out	-	Labonte	1	0	1	IX < posterior lobe of the vermis < vermis < cerebellar cortex	Hindbrain neurons	4.64540988182165	0.788
RAB27B	1.39e-09	RAB27B, member RAS oncogene family	++++	++-++++-	Filtered_Out	+	Labonte	1	0	1	parahippocampal gyrus lateral bank of gyrus < parahippocampal gyrus < limbic lobe	Peripheral sensory non-peptidergic neurons	5.27957924833239	0.948
GPC6	1.6e-09	glypican 6	-+++	+++-+---	--++-+	-	Ding	1	0	1	locus ceruleus < pontine tegmentum	Enteric neurons	5.31693731683651	0.914
XRCC3	3.79e-09	X-ray repair cross complementing 3	----	-+--++++	Filtered_Out	-	Ramaker	1	0	1	IX < posterior lobe of the vermis < vermis < cerebellar cortex	Oligodendrocytes	3.9863850444926	0.396
APOPT1	9.26e-09	apoptogenic 1, mitochondrial	+---	+-+-+-++	Not_Available	-	Ramaker	1	0	1	supramarginal gyrus superior bank of gyrus < supramarginal gyrus < inferior parietal lobule < parietal lobe	Sympathetic cholinergic neurons	3.86919343832108	0.261
NKAPL	3.84e-08	NFKB activating protein like	--+-	+-+----+	Filtered_Out	-	Ramaker	1	0	1	principal sensory nucleus of trigeminal nerve < trigeminal nuclei < pontine tegmentum	Ependymal cells	5.08271211725339	0.311
PCDHA1	5.44e-08	protocadherin alpha 1	+---	---+----	Not_Available	+	Labonte	1	0	1	midbrain raphe nuclei < midbrain tegmentum	Sympathetic cholinergic neurons	4.87790313647664	Not_Available
BTN3A3	6.6e-08	butyrophilin subfamily 3 member A3	+-+-	++++++-+	+--+++	+	Labonte	1	0	1	supraoptic nucleus < anterior hypothalamic region	Not_Available	Not_Available	0.829
MICB	2.62e-07	MHC class I polypeptide-related sequence B	----	++-+++-+	Filtered_Out	+	Labonte	1	0	1	dentate gyrus < hippocampal formation < limbic lobe	Sympathetic noradrenergic neurons	4.63295825716416	0.774
FHIT	2.74e-07	fragile histidine triad	--+-	-++-+---	++----	+	Labonte	1	0	1	zona incerta < ventral thalamus < thalamus	Choroid epithelial cells	5.60848901548749	0.884
ASIC2	3.77e-07	acid sensing ion channel subunit 2	+++-	---+-+++	Filtered_Out	-	Ramaker	1	0	1	nucleus of the diagonal band horizontal division < nucleus of the diagonal band < substantia innominata < basal forebrain	Peripheral sensory non-peptidergic neurons	3.67800059222537	0.365
PCDHA5	4.3e-07	protocadherin alpha 5	++++	+---+-+-	Filtered_Out	-	Labonte	1	0	1	midbrain raphe nuclei < midbrain tegmentum	Telencephalon projecting excitatory neurons	3.15373800849243	0.168
HLA-DQA1	6.06e-07	major histocompatibility complex, class II, DQ alpha 1	----	+++-+-++	Not_Available	+	Ramaker	1	0	1	supraoptic nucleus < anterior hypothalamic region	Perivascular macrophages	5.00429757573023	0.999
RBMS3	7.31e-07	RNA binding motif single stranded interacting protein 3	-+-+	++--++--	Filtered_Out	+	Labonte	1	0	1	medial mammillary nucleus < mammillary body < mammillary region	Enteric neurons	3.2617952846437	0.927
LPIN3	1.01e-06	lipin 3	+---	--++-+++	Filtered_Out	-	Labonte	1	0	1	oculomotor nuclear complex < midbrain tegmentum	Vascular and leptomeningeal cells	5.39737143526353	0.0659
RAB3B	1.61e-06	RAB3B, member RAS oncogene family	-+-+	+-+----+	++-+-+	+	Ding	1	0	1	nucleus of the diagonal band horizontal division < nucleus of the diagonal band < substantia innominata < basal forebrain	Sympathetic noradrenergic neurons	5.81980021903417	0.954
ATP1A3	2.03e-06	ATPase Na+/K+ transporting subunit alpha 3	+-++	---+++++	+-+++-	+	Ding	1	0	1	dorsal lateral geniculate nucleus < dorsal lateral geneiculate nucleus < dorsal thalamus	Hindbrain neurons	4.6154834999877	0.602

## Sheet: Table S8
Supplementary Table S8. Across-study meta-analysis results from the sex-interaction model using data from subcortical brain regions from both sexes.
gene_symbol	Howard_pvalue	gene_name	RamakerDir	LabonteDir	DingDir	meta_direction	min_p_study	meta_p	signed_log_meta	Bonferroni_meta_p	slim_region_location	cell_type_taxon	cell_type_taxon_zscore	DE_Prior_Rank
LST1	5.42e-09	leukocyte specific transcript 1	-+	++++	-+	-	Ding	0.00879	2.05588	1	substantia nigra pars reticulata < substantia nigra	Not_Available	Not_Available	0.765
ACVR1B	5.28e-07	activin A receptor type 1B	+-	--++	+-	+	Ding	0.0129	1.88787	1	CA3 field < hippocampal formation < limbic lobe	Cholinergic and monoaminergic neurons	3.23201938751616	0.523
POGZ	3.16e-07	pogo transposable element derived with ZNF domain	--	+-++	+-	+	Ding	0.013	1.88575	1	corpus callosum < telencephalic commissures	Enteric neurons	2.55794199138711	0.0413
CRB1	2.5e-07	crumbs cell polarity complex component 1	--	+++-	++	+	Ding	0.0207	1.68455	1	central glial substance < myelencephalon < gray matter	Cholinergic and monoaminergic neurons	5.4162160540302	0.623
SAMD5	1.21e-08	sterile alpha motif domain containing 5	-+	--++	++	-	Labonte	0.0221	1.65541	1	locus ceruleus < pontine tegmentum	Enteric neurons	3.41099224324459	0.882
PLA2R1	3.98e-07	phospholipase A2 receptor 1	-+	-+++	Filtered_Out	-	Labonte	0.0251	1.60057	1	IV lateral hemisphere < IV < Anterior Lobe < cerebellar hemispheres < cerebellar cortex	Vascular smooth muscle cells	3.97582009590131	0.687
ZNF184	3.34e-08	zinc finger protein 184	+-	----	--	+	Ramaker	0.0256	1.59201	1	CA1 field < hippocampal formation < limbic lobe	Non-glutamatergic neuroblasts	3.28351880097876	0.368
PSORS1C2	2.98e-07	psoriasis susceptibility 1 candidate 2	+-	Not_Available	Filtered_Out	+	Ramaker	0.0303	1.51874	1	lateral parabrachial nucleus < pontine tegmentum	Vascular endothelial cells	5.0468346698786	0.622
BAG5	9.18e-07	BCL2 associated athanogene 5	+-	++--	--	+	Labonte	0.0313	1.50498	1	VIIIB lateral hemisphere < VIIIB < Posterior Lobe < cerebellar hemispheres < cerebellar cortex	Sympathetic cholinergic neurons	3.08399659801482	0.595
MEGF11	1.78e-10	multiple EGF like domains 11	+-	+++-	Filtered_Out	+	Labonte	0.0333	1.47791	1	lateral mammillary nucleus < mammillary body < mammillary region	Oligodendrocyte precursor cells	3.17340914325478	0.84
SCYL1	6.11e-08	SCY1 like pseudokinase 1	++	---+	-+	-	Ding	0.0364	1.43868	1	dorsal lateral geniculate nucleus < dorsal lateral geneiculate nucleus < dorsal thalamus	Sympathetic cholinergic neurons	2.96996663171946	0.207
[truncated: 258 more rows]

## Sheet: Table S9
Supplementary Table S9. Genome-wide ranking analysis results of the across-study meta-analysis from the first model using data from subcortical brain regions of both sexes.
[truncated: 270 more rows]

[truncated: 10 more sheets: Table S10, Table S11, Table S12, Table S13, Table S14, Table S15, Table S16, Table S17, Table S18, Table S19]
